# Supplementary material for: 2,6-Di­amino-4-(4-chloro­phen­yl)-1-methyl-1,4-di­hydro­pyridine-3,5-dicarbo­nitrile
Source: Acta Crystallogr Sect E Struct Rep Online. 2014 Jun 25;70(Pt 7):o812–3. doi: 10.1107/S1600536814014354 (PMC4120602; doi:10.1107/S1600536814014354)
Supplement: Supplementary file 1 [file e-70-0o812-sup1.cif]

##############################################################################
#                                                                            #
# This CIF contains the data in a paper accepted for publication in          #
# Acta Crystallographica Section E. It conforms to the requirements of       #
# Notes for Authors for Acta Crystallographica Section E, and has been       #
# peer reviewed under the auspices of the IUCr Commission on Journals.       #
#                                                                            #
# Full details of the Crystallographic Information File format               #
# are given in the paper "The Crystallographic Information File (CIF):       #
# a New Standard Archive File for Crystallography" by S. R. Hall, F. H.      #
# Allen and I. D. Brown [Acta Cryst. (1991), A47, 655-685].                  #
#                                                                            #
# The current version of the core CIF dictionary is obtainable from          #
# ftp://ftp.iucr.org/pub/cif_core.dic.                                       #
#                                                                            #
# Software is freely available for graphical display of the structure(s)     #
# in this CIF. For information consult the CIF software page                 #
# http://www.iucr.org/resources/cif/software.                                #
#                                                                            #
# This file may be used for bona fide research purposes within the           #
# scientific community so long as proper attribution is given to the journal # 
# article from which it was obtained.                                        #
#                                                                            #
##############################################################################
data_global
_audit_creation_method     'form.cif (version 2.0)'
_journal_data_validation_number     ?
_journal_date_recd_electronic     2014-06-10
_journal_date_accepted     2014-06-18
_journal_name_full     'Acta Crystallographica, Section E'
_journal_year     2014
_journal_volume     70
_journal_issue      7
_journal_page_first     o812
_journal_page_last     o813
_journal_paper_category     QO
_journal_paper_doi     10.1107/S1600536814014354
_journal_coeditor_code     HB7240
_publ_contact_author_name     'M. Purushothaman'
_publ_contact_author_address
;
      Department of Chemistry
      Jamal Mohamed College (Autonomous)
      Tiruchirappalli 620 020
      Tamil Nadu, India
;
_publ_contact_author_email     'purush.alpha@gmail.com'
_publ_contact_author_fax     '0431-2331435'
_publ_contact_author_phone     '0431-2331235'
_publ_section_title
;
2,6-Diamino-4-(4-chlorophenyl)-1-methyl-1,4-dihydropyridine-3,5-dicarbonitrile
;
loop_
    _publ_author_name
    _publ_author_footnote
    _publ_author_address
    'Michael Purushothaman' ?
;
Department of Chemistry
Jamal Mohamed College (Autonomous)
Tiruchirappalli 620 020
Tamil Nadu, India
;
    'Kaliyaperumal Thanigaimani' ?
;
School of Physics
Universiti Sains Malaysia
11800 USM, Penang
Malaysia
;
    'Suhana Arshad' ?
;
School of Physics
Universiti Sains Malaysia
11800 USM, Penang
Malaysia
;
    'Sekar Silambarasan' ?
;
Department of Chemistry
Jamal Mohamed College (Autonomous)
Tiruchirappalli 620 020
Tamil Nadu, India
;
    'Ibrahim Abdul Razak'
;
Thomson Reuters ResearcherID: A-5599-2009.
;
;
School of Physics
Universiti Sains Malaysia
11800 USM, Penang
Malaysia
;
    'Kather Mohideen Sithick Ali' ?
;
Department of Chemistry
Jamal Mohamed College (Autonomous)
Tiruchirappalli 620 020
Tamil Nadu, India
;
data_I
_audit_creation_method     SHELXL-97
_database_code_depnum_ccdc_archive     'CCDC 1009061'
_chemical_name_systematic
;
2,6-Diamino-4-(4-chlorophenyl)-1-methyl-1,4-dihydropyridine-3,5-dicarbonitrile
;
_chemical_name_common     ?
_chemical_formula_moiety     'C14 H12 Cl N5'
_chemical_formula_sum     'C14 H12 Cl N5'
_chemical_formula_iupac     'C14 H12 Cl N5'
_chemical_formula_weight     285.74
_chemical_melting_point     ?
_symmetry_cell_setting     triclinic
_symmetry_space_group_name_H-M     'P -1'
_symmetry_space_group_name_Hall     '-P 1'
loop_
    _symmetry_equiv_pos_as_xyz
    'x, y, z'
    '-x, -y, -z'
_cell_length_a     8.3893(4)
_cell_length_b     8.4679(5)
_cell_length_c     10.2571(6)
_cell_angle_alpha     93.148(4)
_cell_angle_beta     112.478(3)
_cell_angle_gamma     93.929(3)
_cell_volume     669.11(6)
_cell_formula_units_Z     2
_cell_measurement_reflns_used     4444
_cell_measurement_theta_min     2.64
_cell_measurement_theta_max     32.28
_cell_measurement_temperature     100.0(10)
_exptl_crystal_description     'plate'
_exptl_crystal_colour     'colourless'
_exptl_crystal_size_max     0.37
_exptl_crystal_size_mid     0.28
_exptl_crystal_size_min     0.16
_exptl_crystal_density_diffrn     1.418
_exptl_crystal_density_meas     ?
_exptl_crystal_density_method     'not measured'
_exptl_crystal_F_000     296
_exptl_absorpt_coefficient_mu     0.282
_exptl_absorpt_correction_type     multi-scan
_exptl_absorpt_process_details     '(<i>SADABS</i>; Bruker, 2009)'
_exptl_absorpt_correction_T_min     0.9037
_exptl_absorpt_correction_T_max     0.9562
_exptl_special_details
;
The crystal was placed in the cold stream of an Oxford Cryosystems Cobra
open-flow nitrogen cryostat (Cosier & Glazer, 1986) operating at 100.0 (1) K.
;
_diffrn_ambient_temperature     100.0(10)
_diffrn_radiation_type     MoK\a
_diffrn_radiation_wavelength     0.71073
_diffrn_radiation_source     'fine-focus sealed tube'
_diffrn_radiation_monochromator     graphite
_diffrn_measurement_device_type     'Bruker SMART APEXII CCD'
_diffrn_measurement_method     '\f and \w scans'
_diffrn_detector_area_resol_mean     ?
_diffrn_reflns_number     9775
_diffrn_reflns_av_R_equivalents     0.0528
_diffrn_reflns_av_sigmaI/netI     0.0569
_diffrn_reflns_theta_min     2.16
_diffrn_reflns_theta_max     27.50
_diffrn_reflns_theta_full     27.50
_diffrn_measured_fraction_theta_max     0.996
_diffrn_measured_fraction_theta_full     0.996
_diffrn_reflns_limit_h_min     -10
_diffrn_reflns_limit_h_max     10
_diffrn_reflns_limit_k_min     -10
_diffrn_reflns_limit_k_max     9
_diffrn_reflns_limit_l_min     -13
_diffrn_reflns_limit_l_max     13
_refine_special_details
;
Refinement of <i>F</i>^2^ against ALL reflections. The weighted <i>R</i>-factor
<i>wR</i> and goodness of fit <i>S</i> are based on <i>F</i>^2^, conventional
<i>R</i>-factors <i>R</i> are based on <i>F</i>, with <i>F</i> set to zero for
negative <i>F</i>^2^. The threshold expression of <i>F</i>^2^ >
\s(<i>F</i>^2^) is used only for calculating <i>R</i>-factors(gt) <i>etc</i>.
and is not relevant to the choice of reflections for refinement.
<i>R</i>-factors based on <i>F</i>^2^ are statistically about twice as large
as those based on <i>F</i>, and <i>R</i>- factors based on ALL data will be
even larger.
;
_reflns_number_total     3049
_reflns_number_gt     2435
_reflns_threshold_expression     I>2\s(I)
_refine_ls_structure_factor_coef     Fsqd
_refine_ls_matrix_type     full
_refine_ls_R_factor_all     0.0880
_refine_ls_R_factor_gt     0.0722
_refine_ls_wR_factor_gt     0.1954
_refine_ls_wR_factor_ref     0.2069
_refine_ls_goodness_of_fit_ref     1.052
_refine_ls_restrained_S_all     1.052
_refine_ls_number_reflns     3049
_refine_ls_number_parameters     198
_refine_ls_number_restraints     0
_refine_ls_hydrogen_treatment     mixed
_refine_ls_weighting_scheme     calc
_refine_ls_weighting_details
         'calc w=1/[\s^2^(Fo^2^)+(0.1391P)^2^+0.3591P] where P=(Fo^2^+2Fc^2^)/3'
_atom_sites_solution_hydrogens     geom
_atom_sites_solution_primary     direct
_atom_sites_solution_secondary     difmap
_refine_ls_shift/su_max     0.000
_refine_ls_shift/su_mean     0.000
_refine_diff_density_max     1.166
_refine_diff_density_min     -0.482
_refine_ls_extinction_method     none
_refine_ls_extinction_coef     ?
loop_
    _atom_type_symbol
    _atom_type_description
    _atom_type_scat_dispersion_real
    _atom_type_scat_dispersion_imag
    _atom_type_scat_source
    'C' 'C' 0.0033 0.0016
                         'International Tables Vol C Tables 4.2.6.8 and 6.1.1.4'
    'H' 'H' 0.0000 0.0000
                         'International Tables Vol C Tables 4.2.6.8 and 6.1.1.4'
    'N' 'N' 0.0061 0.0033
                         'International Tables Vol C Tables 4.2.6.8 and 6.1.1.4'
    'Cl' 'Cl' 0.1484 0.1585
                         'International Tables Vol C Tables 4.2.6.8 and 6.1.1.4'
_computing_data_collection     'APEX2 (Bruker, 2009)'
_computing_cell_refinement     'SAINT (Bruker, 2009)'
_computing_data_reduction     'SAINT (Bruker, 2009)'
_computing_structure_solution     'SHELXTL (Sheldrick, 2008)'
_computing_structure_refinement     'SHELXTL (Sheldrick, 2008)'
_computing_molecular_graphics     'SHELXTL (Sheldrick, 2008)'
_computing_publication_material
;
SHELXTL (Sheldrick, 2008) and PLATON (Spek, 2009)
;
loop_
    _atom_site_type_symbol
    _atom_site_label
    _atom_site_fract_x
    _atom_site_fract_y
    _atom_site_fract_z
    _atom_site_U_iso_or_equiv
    _atom_site_adp_type
    _atom_site_calc_flag
    _atom_site_refinement_flags
    _atom_site_occupancy
    _atom_site_symmetry_multiplicity
    _atom_site_disorder_assembly
    _atom_site_disorder_group
    Cl Cl1 0.41603(9) 0.41701(9) -0.28944(7) 0.0186(3) Uani d . 1 1 . .
    N N1 1.1252(3) 0.0360(3) 0.2661(3) 0.0153(5) Uani d . 1 1 . .
    N N2 0.9603(3) -0.1777(3) 0.3020(3) 0.0164(5) Uani d . 1 1 . .
    N N3 1.3641(3) 0.2241(3) 0.3245(3) 0.0171(6) Uani d . 1 1 . .
    N N4 0.6529(3) 0.0004(3) 0.4178(3) 0.0184(6) Uani d . 1 1 . .
    N N5 1.2267(3) 0.5888(3) 0.4289(3) 0.0198(6) Uani d . 1 1 . .
    C C1 0.8304(4) 0.4173(4) 0.0726(3) 0.0181(6) Uani d . 1 1 . .
    H H1A 0.9409 0.4758 0.1176 0.022 Uiso calc R 1 1 . .
    C C2 0.7184(4) 0.4557(4) -0.0597(3) 0.0189(6) Uani d . 1 1 . .
    H H2A 0.7516 0.5389 -0.1053 0.023 Uiso calc R 1 1 . .
    C C3 0.5572(4) 0.3693(4) -0.1231(3) 0.0157(6) Uani d . 1 1 . .
    C C4 0.5057(4) 0.2498(4) -0.0585(3) 0.0187(6) Uani d . 1 1 . .
    H H4A 0.3943 0.1930 -0.1031 0.022 Uiso calc R 1 1 . .
    C C5 0.6194(4) 0.2132(4) 0.0734(3) 0.0182(6) Uani d . 1 1 . .
    H H5A 0.5844 0.1308 0.1188 0.022 Uiso calc R 1 1 . .
    C C6 0.7834(3) 0.2950(3) 0.1401(3) 0.0136(6) Uani d . 1 1 . .
    C C7 0.9013(3) 0.2604(3) 0.2911(3) 0.0133(6) Uani d . 1 1 . .
    H H7A 0.8677 0.3263 0.3587 0.016 Uiso calc R 1 1 . .
    C C8 0.8816(4) 0.0898(3) 0.3211(3) 0.0137(6) Uani d . 1 1 . .
    C C9 0.9872(3) -0.0158(3) 0.2979(3) 0.0110(6) Uani d . 1 1 . .
    C C10 1.1955(4) 0.1912(3) 0.3081(3) 0.0135(6) Uani d . 1 1 . .
    C C11 1.0935(3) 0.3048(3) 0.3278(3) 0.0141(6) Uani d . 1 1 . .
    C C12 0.7568(4) 0.0383(3) 0.3743(3) 0.0153(6) Uani d . 1 1 . .
    C C13 1.2207(4) -0.0783(4) 0.2184(3) 0.0200(7) Uani d . 1 1 . .
    H H13A 1.1391 -0.1654 0.1568 0.030 Uiso calc R 1 1 . .
    H H13B 1.3055 -0.1210 0.3008 0.030 Uiso calc R 1 1 . .
    H H13C 1.2811 -0.0245 0.1657 0.030 Uiso calc R 1 1 . .
    C C14 1.1690(4) 0.4592(4) 0.3845(3) 0.0145(6) Uani d . 1 1 . .
    H H1N2 1.050(6) -0.226(6) 0.345(5) 0.043(12) Uiso d . 1 1 . .
    H H2N2 0.873(5) -0.220(5) 0.322(4) 0.022(9) Uiso d . 1 1 . .
    H H1N3 1.414(5) 0.315(6) 0.355(4) 0.030(11) Uiso d . 1 1 . .
    H H2N3 1.425(5) 0.150(5) 0.355(4) 0.029(11) Uiso d . 1 1 . .
loop_
    _atom_site_aniso_label
    _atom_site_aniso_U_11
    _atom_site_aniso_U_22
    _atom_site_aniso_U_33
    _atom_site_aniso_U_12
    _atom_site_aniso_U_13
    _atom_site_aniso_U_23
    Cl1 0.0168(4) 0.0188(4) 0.0178(4) 0.0060(3) 0.0030(3) 0.0034(3)
    N1 0.0126(11) 0.0132(12) 0.0215(12) 0.0042(9) 0.0080(10) -0.0010(10)
    N2 0.0137(12) 0.0082(12) 0.0282(14) 0.0055(10) 0.0084(11) 0.0015(10)
    N3 0.0126(12) 0.0132(13) 0.0292(14) 0.0081(11) 0.0107(11) 0.0041(11)
    N4 0.0145(12) 0.0168(13) 0.0261(14) 0.0081(10) 0.0090(11) 0.0030(11)
    N5 0.0210(13) 0.0136(13) 0.0244(13) 0.0080(10) 0.0074(11) 0.0020(10)
    C1 0.0150(13) 0.0141(14) 0.0235(15) 0.0024(11) 0.0056(12) -0.0009(12)
    C2 0.0189(14) 0.0164(15) 0.0226(15) 0.0036(12) 0.0088(12) 0.0034(12)
    C3 0.0175(13) 0.0154(14) 0.0153(13) 0.0113(11) 0.0058(11) 0.0010(11)
    C4 0.0156(13) 0.0162(15) 0.0232(15) 0.0019(11) 0.0062(12) 0.0023(12)
    C5 0.0178(14) 0.0135(14) 0.0232(15) 0.0020(11) 0.0074(12) 0.0048(12)
    C6 0.0139(13) 0.0130(14) 0.0168(13) 0.0094(11) 0.0081(11) 0.0002(11)
    C7 0.0117(12) 0.0118(14) 0.0173(14) 0.0068(10) 0.0057(11) 0.0005(11)
    C8 0.0131(12) 0.0112(13) 0.0189(14) 0.0056(11) 0.0080(11) 0.0016(11)
    C9 0.0092(12) 0.0084(13) 0.0146(13) 0.0072(10) 0.0028(10) -0.0003(10)
    C10 0.0124(13) 0.0136(14) 0.0160(13) 0.0054(11) 0.0064(11) 0.0022(11)
    C11 0.0129(13) 0.0131(14) 0.0174(14) 0.0064(11) 0.0065(11) 0.0003(11)
    C12 0.0151(13) 0.0130(14) 0.0167(14) 0.0091(11) 0.0036(11) 0.0022(11)
    C13 0.0195(14) 0.0142(15) 0.0297(17) 0.0075(12) 0.0130(13) -0.0041(12)
    C14 0.0114(12) 0.0164(15) 0.0160(13) 0.0086(11) 0.0041(11) 0.0032(11)
_geom_special_details
;
All e.s.d.'s (except the e.s.d. in the dihedral angle between two l.s. planes)
are estimated using the full covariance matrix. The cell e.s.d.'s are taken
into account individually in the estimation of e.s.d.'s in distances, angles
and torsion angles; correlations between e.s.d.'s in cell parameters are only
used when they are defined by crystal symmetry. An approximate (isotropic)
treatment of cell e.s.d.'s is used for estimating e.s.d.'s involving l.s.
planes.
;
loop_
    _geom_bond_atom_site_label_1
    _geom_bond_atom_site_label_2
    _geom_bond_site_symmetry_2
    _geom_bond_distance
    _geom_bond_publ_flag
    Cl1 C3 . 1.753(3) ?
    N1 C9 . 1.369(4) ?
    N1 C10 . 1.378(4) ?
    N1 C13 . 1.474(4) ?
    N2 C9 . 1.379(4) ?
    N2 H1N2 . 0.86(5) ?
    N2 H2N2 . 0.89(4) ?
    N3 C10 . 1.366(4) ?
    N3 H1N3 . 0.83(5) ?
    N3 H2N3 . 0.83(4) ?
    N4 C12 . 1.155(4) ?
    N5 C14 . 1.162(4) ?
    C1 C6 . 1.393(4) ?
    C1 C2 . 1.395(4) ?
    C1 H1A . 0.9500 ?
    C2 C3 . 1.388(4) ?
    C2 H2A . 0.9500 ?
    C3 C4 . 1.372(4) ?
    C4 C5 . 1.391(4) ?
    C4 H4A . 0.9500 ?
    C5 C6 . 1.392(4) ?
    C5 H5A . 0.9500 ?
    C6 C7 . 1.543(4) ?
    C7 C8 . 1.505(4) ?
    C7 C11 . 1.523(4) ?
    C7 H7A . 1.0000 ?
    C8 C9 . 1.373(4) ?
    C8 C12 . 1.410(4) ?
    C10 C11 . 1.386(4) ?
    C11 C14 . 1.403(4) ?
    C13 H13A . 0.9800 ?
    C13 H13B . 0.9800 ?
    C13 H13C . 0.9800 ?
loop_
    _geom_angle_atom_site_label_1
    _geom_angle_atom_site_label_2
    _geom_angle_atom_site_label_3
    _geom_angle_site_symmetry_1
    _geom_angle_site_symmetry_3
    _geom_angle
    _geom_angle_publ_flag
    C9 N1 C10 . . 118.3(2) ?
    C9 N1 C13 . . 120.6(2) ?
    C10 N1 C13 . . 119.7(2) ?
    C9 N2 H1N2 . . 117(3) ?
    C9 N2 H2N2 . . 121(3) ?
    H1N2 N2 H2N2 . . 108(4) ?
    C10 N3 H1N3 . . 120(3) ?
    C10 N3 H2N3 . . 113(3) ?
    H1N3 N3 H2N3 . . 115(4) ?
    C6 C1 C2 . . 121.3(3) ?
    C6 C1 H1A . . 119.4 ?
    C2 C1 H1A . . 119.4 ?
    C3 C2 C1 . . 118.4(3) ?
    C3 C2 H2A . . 120.8 ?
    C1 C2 H2A . . 120.8 ?
    C4 C3 C2 . . 121.8(3) ?
    C4 C3 Cl1 . . 119.6(2) ?
    C2 C3 Cl1 . . 118.5(2) ?
    C3 C4 C5 . . 118.9(3) ?
    C3 C4 H4A . . 120.5 ?
    C5 C4 H4A . . 120.5 ?
    C4 C5 C6 . . 121.3(3) ?
    C4 C5 H5A . . 119.3 ?
    C6 C5 H5A . . 119.3 ?
    C1 C6 C5 . . 118.2(3) ?
    C1 C6 C7 . . 121.4(3) ?
    C5 C6 C7 . . 120.1(3) ?
    C8 C7 C11 . . 107.0(2) ?
    C8 C7 C6 . . 113.9(2) ?
    C11 C7 C6 . . 113.9(2) ?
    C8 C7 H7A . . 107.2 ?
    C11 C7 H7A . . 107.2 ?
    C6 C7 H7A . . 107.2 ?
    C9 C8 C12 . . 119.9(3) ?
    C9 C8 C7 . . 119.8(3) ?
    C12 C8 C7 . . 120.3(2) ?
    C8 C9 N1 . . 120.7(3) ?
    C8 C9 N2 . . 123.1(3) ?
    N1 C9 N2 . . 116.2(2) ?
    N3 C10 N1 . . 116.7(3) ?
    N3 C10 C11 . . 123.7(3) ?
    N1 C10 C11 . . 119.6(3) ?
    C10 C11 C14 . . 119.7(3) ?
    C10 C11 C7 . . 119.9(3) ?
    C14 C11 C7 . . 120.4(2) ?
    N4 C12 C8 . . 178.0(3) ?
    N1 C13 H13A . . 109.5 ?
    N1 C13 H13B . . 109.5 ?
    H13A C13 H13B . . 109.5 ?
    N1 C13 H13C . . 109.5 ?
    H13A C13 H13C . . 109.5 ?
    H13B C13 H13C . . 109.5 ?
    N5 C14 C11 . . 177.8(3) ?
loop_
    _geom_torsion_atom_site_label_1
    _geom_torsion_atom_site_label_2
    _geom_torsion_atom_site_label_3
    _geom_torsion_atom_site_label_4
    _geom_torsion_site_symmetry_1
    _geom_torsion_site_symmetry_2
    _geom_torsion_site_symmetry_3
    _geom_torsion_site_symmetry_4
    _geom_torsion
    _geom_torsion_publ_flag
    C6 C1 C2 C3 . . . . 0.3(5) ?
    C1 C2 C3 C4 . . . . 0.7(5) ?
    C1 C2 C3 Cl1 . . . . -180.0(2) ?
    C2 C3 C4 C5 . . . . -0.8(5) ?
    Cl1 C3 C4 C5 . . . . 179.9(2) ?
    C3 C4 C5 C6 . . . . -0.2(5) ?
    C2 C1 C6 C5 . . . . -1.3(4) ?
    C2 C1 C6 C7 . . . . -175.4(3) ?
    C4 C5 C6 C1 . . . . 1.2(4) ?
    C4 C5 C6 C7 . . . . 175.4(3) ?
    C1 C6 C7 C8 . . . . -152.0(3) ?
    C5 C6 C7 C8 . . . . 34.0(3) ?
    C1 C6 C7 C11 . . . . -28.9(4) ?
    C5 C6 C7 C11 . . . . 157.1(3) ?
    C11 C7 C8 C9 . . . . -34.8(3) ?
    C6 C7 C8 C9 . . . . 92.0(3) ?
    C11 C7 C8 C12 . . . . 144.5(3) ?
    C6 C7 C8 C12 . . . . -88.7(3) ?
    C12 C8 C9 N1 . . . . -170.4(3) ?
    C7 C8 C9 N1 . . . . 8.9(4) ?
    C12 C8 C9 N2 . . . . 10.8(4) ?
    C7 C8 C9 N2 . . . . -169.8(3) ?
    C10 N1 C9 C8 . . . . 23.8(4) ?
    C13 N1 C9 C8 . . . . -169.9(3) ?
    C10 N1 C9 N2 . . . . -157.4(3) ?
    C13 N1 C9 N2 . . . . 8.9(4) ?
    C9 N1 C10 N3 . . . . 156.2(3) ?
    C13 N1 C10 N3 . . . . -10.2(4) ?
    C9 N1 C10 C11 . . . . -25.5(4) ?
    C13 N1 C10 C11 . . . . 168.1(3) ?
    N3 C10 C11 C14 . . . . -8.3(4) ?
    N1 C10 C11 C14 . . . . 173.5(3) ?
    N3 C10 C11 C7 . . . . 173.1(3) ?
    N1 C10 C11 C7 . . . . -5.1(4) ?
    C8 C7 C11 C10 . . . . 32.9(4) ?
    C6 C7 C11 C10 . . . . -93.9(3) ?
    C8 C7 C11 C14 . . . . -145.7(3) ?
    C6 C7 C11 C14 . . . . 87.6(3) ?
loop_
    _geom_hbond_atom_site_label_D
    _geom_hbond_atom_site_label_H
    _geom_hbond_atom_site_label_A
    _geom_hbond_site_symmetry_A
    _geom_hbond_distance_DH
    _geom_hbond_distance_HA
    _geom_hbond_distance_DA
    _geom_hbond_angle_DHA
    _geom_hbond_publ_flag
    N2 H1N2 N5 1_545 0.86(5) 2.21(5) 3.043(4) 163(5) yes
    N2 H2N2 Cl1 2_655 0.89(4) 2.75(4) 3.588(3) 158(3) yes
    N3 H2N3 N4 1_655 0.83(4) 2.27(4) 3.071(4) 161(4) yes
_iucr_refine_instructions_details
;
TITL kt11_0m in P-1 (100K)
CELL  0.71073    8.3893    8.4679   10.2571    93.148   112.478    93.929
ZERR  2           0.0004    0.0005    0.0006     0.004     0.003     0.003
LATT   1
SFAC C H N CL
UNIT 28 24 10 2
TEMP -173.000
SIZE 0.16 0.281 0.366
L.S. 10
BOND $H
FMAP 2 1 60
PLAN 20
OMIT -4 55
ACTA
CONF
WGHT    0.139100    0.359100
FVAR       0.82961
CL1   4    0.416032    0.416972   -0.289420    11.00000    0.01636    0.01877 =
         0.01642    0.00338    0.00269    0.00527
N1    3    1.125377    0.036016    0.266104    11.00000    0.01226    0.01173 =
         0.02076   -0.00130    0.00816    0.00391
N2    3    0.960475   -0.177560    0.302117    11.00000    0.01390    0.00846 =
         0.02703    0.00161    0.00871    0.00529
N3    3    1.364201    0.223907    0.324695    11.00000    0.01181    0.01367 =
         0.02808    0.00375    0.01000    0.00694
N4    3    0.652851    0.000626    0.417827    11.00000    0.01439    0.01754 =
         0.02600    0.00264    0.00935    0.00669
N5    3    1.226725    0.588932    0.428896    11.00000    0.02097    0.01381 =
         0.02366    0.00207    0.00741    0.00774
C1    1    0.830485    0.417457    0.072638    11.00000    0.01483    0.01462 =
         0.02147    0.00088    0.00526    0.00178
AFIX  43
H1A   2    0.941053    0.475861    0.117499    11.00000   -1.20000
AFIX   0
C2    1    0.718288    0.455900   -0.059713    11.00000    0.01888    0.01672 =
         0.02111    0.00398    0.00793    0.00239
AFIX  43
H2A   2    0.751498    0.539216   -0.105268    11.00000   -1.20000
AFIX   0
C3    1    0.556911    0.369484   -0.123282    11.00000    0.01611    0.01671 =
         0.01436    0.00091    0.00534    0.00882
C4    1    0.505877    0.249605   -0.058478    11.00000    0.01585    0.01635 =
         0.02077    0.00196    0.00557    0.00059
AFIX  43
H4A   2    0.394574    0.192477   -0.103175    11.00000   -1.20000
AFIX   0
C5    1    0.619187    0.213054    0.073256    11.00000    0.01694    0.01443 =
         0.02287    0.00500    0.00649    0.00150
AFIX  43
H5A   2    0.584098    0.130600    0.118587    11.00000   -1.20000
AFIX   0
C6    1    0.783483    0.295002    0.140326    11.00000    0.01270    0.01347 =
         0.01502    0.00007    0.00678    0.00782
C7    1    0.901360    0.260537    0.291236    11.00000    0.01148    0.01232 =
         0.01673    0.00079    0.00567    0.00624
AFIX  13
H7A   2    0.867843    0.326406    0.358896    11.00000   -1.20000
AFIX   0
C8    1    0.881517    0.089621    0.321014    11.00000    0.01273    0.01164 =
         0.01662    0.00143    0.00664    0.00494
C9    1    0.986875   -0.015973    0.297917    11.00000    0.00876    0.00863 =
         0.01385   -0.00018    0.00277    0.00562
C10   1    1.195653    0.191218    0.308234    11.00000    0.01152    0.01270 =
         0.01584    0.00255    0.00614    0.00497
C11   1    1.093544    0.304734    0.327787    11.00000    0.01216    0.01232 =
         0.01566   -0.00064    0.00519    0.00585
C12   1    0.756837    0.038474    0.374482    11.00000    0.01571    0.01354 =
         0.01525    0.00204    0.00378    0.00834
C13   1    1.220586   -0.078460    0.218280    11.00000    0.01922    0.01449 =
         0.02781   -0.00406    0.01273    0.00694
AFIX 137
H13A  2    1.138813   -0.165433    0.156688    11.00000   -1.50000
H13B  2    1.305198   -0.121328    0.300694    11.00000   -1.50000
H13C  2    1.281061   -0.024745    0.165655    11.00000   -1.50000
AFIX   0
C14   1    1.169118    0.459253    0.384473    11.00000    0.01208    0.01529 =
         0.01476    0.00275    0.00471    0.00725
H1N2  2    1.051062   -0.226699    0.345574    11.00000    0.04366
H2N2  2    0.874373   -0.219561    0.322393    11.00000    0.02513
H1N3  2    1.413087    0.311393    0.353889    11.00000    0.02793
H2N3  2    1.428618    0.148132    0.355418    11.00000    0.02904
HKLF 4
REM  kt11_0m in P-1 (100K)
REM R1 =  0.0798 for   2941 Fo > 4sig(Fo)  and  0.1027 for all   3874 data
REM    198 parameters refined using      0 restraints
END
WGHT      0.1397      0.3460
REM Highest difference peak  1.503,  deepest hole -0.600,  1-sigma level  0.152
Q1    1   0.4638  0.4313 -0.2035  11.00000  0.05    1.50
Q2    1   0.3814  0.4102 -0.3734  11.00000  0.05    1.44
Q3    1   1.0343  0.0223  0.2805  11.00000  0.05    1.13
Q4    1   0.4949  0.4787 -0.2994  11.00000  0.05    1.13
Q5    1   0.3402  0.3600 -0.2777  11.00000  0.05    1.04
Q6    1   1.1453  0.1221  0.2921  11.00000  0.05    0.76
Q7    1   1.4124  0.4274  0.2937  11.00000  0.05    0.74
Q8    1   1.0891  0.4419  0.4229  11.00000  0.05    0.71
Q9    1   0.6780  0.0002  0.4999  11.00000  0.05    0.67
Q10   1   0.2401  0.3596 -0.3162  11.00000  0.05    0.66
Q11   1   0.8394  0.2767  0.2220  11.00000  0.05    0.64
Q12   1   0.7631  0.4075 -0.0054  11.00000  0.05    0.63
Q13   1   0.7070  0.0396  0.4224  11.00000  0.05    0.63
Q14   1   0.7970  0.0553  0.4570  11.00000  0.05    0.62
Q15   1   1.3376  0.2203  0.2460  11.00000  0.05    0.62
Q16   1   1.1513  0.0352  0.3457  11.00000  0.05    0.62
Q17   1   0.6915  0.2561  0.0983  11.00000  0.05    0.60
Q18   1   0.6934  0.2475  0.1582  11.00000  0.05    0.59
Q19   1   0.7974 -0.2231  0.2885  11.00000  0.05    0.58
Q20   1   0.7428  0.0426  0.2953  11.00000  0.05    0.58
;
