# Supplementary material for: 2,6-Di­amino-4-(4-chloro­phen­yl)-1-methyl-1,4-di­hydro­pyridine-3,5-dicarbo­nitrile
Source: Acta Crystallogr Sect E Struct Rep Online. 2014 Jun 25;70(Pt 7):o812–3. doi: 10.1107/S1600536814014354 (PMC4120602; doi:10.1107/S1600536814014354)
Supplement: Supplementary file 2 [file e-70-0o812-Isup2.hkl]

# 
# h,k,l, Fc-squared, Fo-squared, sigma(Fo-squared) and status flag 
# 
data_I
_shelx_title ' kt11_0m in P-1 (100K)' 
_shelx_refln_list_code          4 
_shelx_F_calc_maximum       91.00 
_exptl_crystal_F_000       296.00 
_reflns_d_resolution_high  0.7697 
 
loop_ 
 _symmetry_equiv_pos_as_xyz 
 'x, y, z' 
 '-x, -y, -z' 
 
_cell_length_a     8.3893 
_cell_length_b     8.4679 
_cell_length_c    10.2571 
_cell_angle_alpha  93.148 
_cell_angle_beta  112.478 
_cell_angle_gamma  93.929 
 
_shelx_F_squared_multiplier     1.000 
 
loop_ 
 _refln_index_h 
 _refln_index_k 
 _refln_index_l 
 _refln_F_squared_calc 
 _refln_F_squared_meas 
 _refln_F_squared_sigma 
 _refln_observed_status 
   1   0   0       23.54       15.66      1.01 o 
   2   0   0       97.77       94.01      6.86 o 
   3   0   0      329.19      350.31     10.93 o 
   4   0   0      271.17      268.54      8.76 o 
   5   0   0      518.57      535.60     12.16 o 
   6   0   0      179.48      146.81      7.41 o 
   7   0   0        0.08        2.04      2.31 o 
   8   0   0       25.00       25.22      5.59 o 
   9   0   0       43.82       46.72      7.28 o 
  10   0   0       41.47       54.32     12.10 o 
 -10   1   0       13.88       17.63      7.88 o 
  -9   1   0       43.50       56.86     10.87 o 
  -8   1   0      745.45      660.84     29.83 o 
  -7   1   0       76.35       64.03      4.42 o 
  -6   1   0      469.69      500.61     13.31 o 
  -5   1   0      246.18      226.78      7.06 o 
  -4   1   0       37.08       41.47      2.38 o 
  -3   1   0     1967.35     2461.80     79.24 o 
  -2   1   0      177.48      172.80     13.52 o 
  -1   1   0      611.90     1011.86     21.52 o 
   0   1   0        2.00        2.56      1.40 o 
   1   1   0     2446.94     2633.75     68.05 o 
   2   1   0      182.06      196.75     15.36 o 
   3   1   0        4.25        2.63      1.48 o 
   4   1   0       11.70       24.36      2.90 o 
   5   1   0       92.72       66.00      4.70 o 
   6   1   0       55.26       63.53      7.77 o 
   7   1   0      244.32      189.07      9.42 o 
   8   1   0       55.25       47.21      6.94 o 
   9   1   0      181.03      183.11     12.69 o 
 -10   2   0      100.37       93.33     14.06 o 
  -9   2   0      151.18      145.37     10.87 o 
  -8   2   0       29.37       26.29      4.05 o 
  -7   2   0     1386.26     1445.67     38.74 o 
  -6   2   0       14.89       15.14      2.48 o 
  -5   2   0       85.88       88.83      5.07 o 
  -4   2   0      125.58      155.61      7.39 o 
  -3   2   0      349.46      433.07     10.17 o 
  -2   2   0       49.39       93.15      3.29 o 
  -1   2   0       72.93       94.25      3.28 o 
   0   2   0      334.64      452.62     20.75 o 
   1   2   0        6.90        6.01      2.05 o 
   2   2   0     1799.30     1514.49     39.80 o 
   3   2   0      414.21      426.47     12.15 o 
   4   2   0        3.61        0.29      1.33 o 
   5   2   0       54.12       45.84      4.01 o 
   6   2   0       27.08       42.46      4.16 o 
   7   2   0       27.82       18.58      3.45 o 
   8   2   0       14.27       13.31      5.72 o 
   9   2   0       13.58       24.61      8.93 o 
  -9   3   0       32.78       26.41      4.25 o 
  -8   3   0      366.30      345.05     14.00 o 
  -7   3   0       25.22       23.98      3.20 o 
  -6   3   0       74.99       76.73      4.43 o 
  -5   3   0       41.11       42.83      3.15 o 
  -4   3   0       79.20       86.66      3.39 o 
  -3   3   0      973.43     1617.56     28.33 o 
  -2   3   0      244.16      303.72      5.67 o 
  -1   3   0      282.92      370.08      9.81 o 
   0   3   0       82.45      108.64      6.18 o 
   1   3   0      413.26      547.07     21.85 o 
   2   3   0      313.53      312.82      9.62 o 
   3   3   0     1023.28      904.99     24.88 o 
   4   3   0       85.55       80.79      4.09 o 
   5   3   0       45.51       40.11      4.08 o 
   6   3   0        1.09        0.01      2.09 o 
   7   3   0       26.39       30.79      4.73 o 
   8   3   0       16.03       14.01      2.95 o 
   9   3   0      439.87      486.21     35.81 o 
  -9   4   0       23.58       36.98      4.66 o 
  -8   4   0      121.11      102.96      6.09 o 
  -7   4   0      172.71      172.48      7.14 o 
  -6   4   0        3.76        4.42      2.43 o 
  -5   4   0      494.78      554.11     13.12 o 
  -4   4   0      299.87      495.48     10.90 o 
  -3   4   0       15.25       31.81      2.08 o 
  -2   4   0       45.01       84.54      4.36 o 
  -1   4   0       99.01      117.60      6.43 o 
   0   4   0      422.11      690.16     47.55 o 
   1   4   0      688.45      874.70     33.95 o 
   2   4   0      130.74      109.95      5.79 o 
   3   4   0      318.97      310.96     10.32 o 
   4   4   0      320.94      280.76      8.66 o 
   5   4   0        0.04        0.83      2.11 o 
   6   4   0      460.83      509.74     28.92 o 
   7   4   0       87.24       80.70      8.21 o 
   8   4   0      176.43      167.44     10.23 o 
  -9   5   0       32.75       36.94      7.01 o 
  -8   5   0       37.00       53.24      8.40 o 
  -7   5   0      102.85       97.69      7.64 o 
  -6   5   0       10.39       17.16      2.54 o 
  -5   5   0      268.30      342.52      8.80 o 
  -4   5   0      365.32      409.78     10.50 o 
  -3   5   0     1097.49     1832.01     43.32 o 
  -2   5   0       16.21       26.16      2.50 o 
  -1   5   0      685.25      906.28     36.23 o 
   0   5   0     1422.89     1511.53     44.45 o 
   1   5   0      155.91      144.70      7.09 o 
   2   5   0      353.66      328.90     11.01 o 
   3   5   0       18.11       24.39      3.40 o 
   4   5   0       22.27       21.96      3.65 o 
   5   5   0      792.32      768.75     24.01 o 
   6   5   0       17.92       14.74      4.35 o 
   7   5   0       13.85       19.35      4.44 o 
   8   5   0       50.56       70.34      7.39 o 
  -8   6   0        2.45       -9.57      8.73 o 
  -7   6   0        4.71        7.35      5.44 o 
  -6   6   0      330.21      396.73     13.47 o 
  -5   6   0      117.77      127.75     10.26 o 
  -4   6   0      249.10      320.73     15.12 o 
  -3   6   0      249.50      274.32     11.90 o 
  -2   6   0       66.47       78.20      6.58 o 
  -1   6   0      466.83      644.15     17.53 o 
   0   6   0      409.43      415.03     12.91 o 
   1   6   0      145.07      136.66      7.45 o 
   2   6   0       12.09       15.61      3.62 o 
   3   6   0      242.88      278.59     11.77 o 
   4   6   0        2.77        3.17      2.68 o 
   5   6   0        2.51        3.63      5.96 o 
   6   6   0      113.04      112.66      8.42 o 
   7   6   0       17.38       29.23      5.96 o 
  -8   7   0      100.97      112.19     17.40 o 
  -7   7   0      210.02      262.47     14.49 o 
  -6   7   0       40.20       45.58      7.55 o 
  -5   7   0        6.34       22.22      6.15 o 
  -4   7   0        2.89        3.94      4.87 o 
  -3   7   0      102.52      117.11      8.51 o 
  -2   7   0      772.29     1113.93     64.95 o 
  -1   7   0       61.93       62.05      6.24 o 
   0   7   0      218.22      226.39     10.53 o 
   1   7   0       52.50       52.32      7.97 o 
   3   7   0       48.40       54.31      5.67 o 
   4   7   0        0.52        8.01      3.76 o 
   5   7   0       62.91       56.42      7.03 o 
   6   7   0        9.68       17.63      5.14 o 
   7   7   0        0.94        0.51      5.11 o 
  -7   8   0       49.65       56.88      9.80 o 
  -6   8   0        1.65        3.40      5.69 o 
  -5   8   0       30.91       37.81      7.34 o 
  -4   8   0        1.37       -2.21      4.39 o 
  -3   8   0      786.43      893.84     30.57 o 
  -2   8   0        4.50        5.60      4.18 o 
  -1   8   0       45.80       56.87      6.00 o 
   0   8   0      147.79      166.19     16.12 o 
   1   8   0       44.25       38.13      7.50 o 
   2   8   0      245.67      260.10     24.07 o 
   3   8   0      136.91      133.48     19.18 o 
   4   8   0        0.05        4.12      8.49 o 
   5   8   0      147.16      158.41     19.58 o 
   6   8   0      141.50      154.44     20.48 o 
  -6   9   0      200.45      200.72     14.26 o 
  -5   9   0      146.95      152.10     14.91 o 
  -4   9   0       62.51       66.47      7.71 o 
  -3   9   0       34.09       41.87      7.26 o 
  -2   9   0      168.74      191.08     11.10 o 
  -1   9   0       36.48       41.06      5.84 o 
   0   9   0        9.04        7.69      5.98 o 
   1   9   0       42.90       43.04      8.45 o 
   2   9   0      158.90      171.50     13.05 o 
   3   9   0      319.41      313.79     31.17 o 
   4   9   0       35.02       48.11     13.12 o 
  -5  10   0      217.10      256.27     23.95 o 
  -4  10   0       78.38       57.21     18.91 o 
  -3  10   0      292.78      293.58     14.18 o 
  -2  10   0       68.66       60.80      6.58 o 
  -1  10   0       26.38       33.78      8.23 o 
   0  10   0       84.49       94.52     11.81 o 
   1  10   0       12.51       13.47      6.86 o 
   2  10   0       26.31       27.26      7.60 o 
   3  10   0       51.78        9.45      4.48 o 
  -3 -10   1        0.62        1.34      5.78 o 
  -2 -10   1       12.36        8.81      6.31 o 
  -1 -10   1        4.11        6.57      6.13 o 
   0 -10   1       39.78       44.31      9.13 o 
   1 -10   1      103.26      107.19     11.92 o 
   2 -10   1       89.00       80.37      7.17 o 
   3 -10   1        2.16        8.21      4.55 o 
   4 -10   1       27.73       23.75      7.59 o 
  -5  -9   1       38.27       31.91     12.72 o 
  -4  -9   1        7.00        2.58      8.97 o 
  -3  -9   1        1.76        5.06      5.67 o 
  -2  -9   1        0.02        7.51      5.55 o 
  -1  -9   1       38.59       21.24      6.83 o 
   0  -9   1       45.23       43.39      8.19 o 
   1  -9   1       25.00       30.96      4.96 o 
   2  -9   1        0.32       -2.36      3.79 o 
   3  -9   1       18.20       24.02      5.41 o 
   4  -9   1       26.80       39.90      8.11 o 
   5  -9   1        5.85        2.77      6.95 o 
   6  -9   1      248.75      216.57     20.60 o 
  -6  -8   1        5.63        9.90      9.70 o 
  -5  -8   1       45.41       59.41     14.05 o 
  -4  -8   1        8.13        3.65      5.54 o 
  -3  -8   1        8.07        2.72      5.61 o 
  -2  -8   1       73.70       63.25     12.52 o 
  -1  -8   1        1.04        0.84      4.92 o 
   0  -8   1       55.59       60.62      8.41 o 
   1  -8   1      228.74      261.33     13.07 o 
   2  -8   1       11.12       10.32      3.22 o 
   3  -8   1      772.73      832.97     28.84 o 
   4  -8   1      304.25      373.98     32.19 o 
   5  -8   1      349.15      380.42     17.72 o 
   6  -8   1        0.26       -2.15      5.63 o 
   7  -8   1       76.58       74.81      9.22 o 
  -7  -7   1        0.06        6.33      4.10 o 
  -6  -7   1       48.90       64.08      7.42 o 
  -5  -7   1        4.12        5.74      3.36 o 
  -4  -7   1      224.75      262.03     12.57 o 
  -3  -7   1      635.65      661.55     29.44 o 
  -2  -7   1       54.17       63.16      8.24 o 
  -1  -7   1       73.97       94.50      9.78 o 
   0  -7   1        8.05       23.33      6.50 o 
   1  -7   1       22.70       27.05      4.83 o 
   2  -7   1     1125.39     1256.18     50.24 o 
   3  -7   1       72.06       94.35      8.00 o 
   4  -7   1      248.46      267.64     13.90 o 
   5  -7   1       99.34      135.20     10.68 o 
   6  -7   1       25.25       20.70      6.42 o 
   7  -7   1        1.72        4.11      5.77 o 
   8  -7   1        3.15        6.50     10.86 o 
  -8  -6   1       55.36       75.19      8.67 o 
  -7  -6   1       30.64       35.87      6.04 o 
  -6  -6   1      257.49      272.47     13.02 o 
  -5  -6   1        5.62        5.71      2.96 o 
  -4  -6   1      347.99      333.48     11.90 o 
  -3  -6   1      876.30      868.74     25.11 o 
  -2  -6   1      350.47      394.54     14.94 o 
  -1  -6   1       52.68       52.30      4.19 o 
   0  -6   1       53.65       62.91      5.26 o 
   1  -6   1       66.61       69.25      4.48 o 
   2  -6   1        4.40        9.55      4.23 o 
   3  -6   1      885.65      942.76     27.12 o 
   4  -6   1       55.17       75.07      7.62 o 
   5  -6   1       44.64       53.37      6.85 o 
   6  -6   1        0.67       -0.07      4.96 o 
   7  -6   1      159.65      118.59      9.96 o 
   8  -6   1        0.08       -0.84      9.36 o 
  -8  -5   1        1.85       -1.82      3.21 o 
  -7  -5   1       18.56       22.65      4.87 o 
  -6  -5   1        0.04        2.36      3.06 o 
  -5  -5   1      753.01      731.54     21.72 o 
  -4  -5   1      271.05      234.15      9.02 o 
  -3  -5   1      497.66      475.06     14.77 o 
  -2  -5   1      276.38      260.69      9.08 o 
  -1  -5   1      371.29      450.07     18.78 o 
   0  -5   1        3.02       12.96      2.84 o 
   1  -5   1      221.93      264.54     10.43 o 
   2  -5   1       42.38       56.36      4.58 o 
   3  -5   1       20.76       33.51      2.89 o 
   4  -5   1      346.03      389.20      9.26 o 
   5  -5   1        0.29        1.20      1.80 o 
   6  -5   1       85.71       87.77      3.98 o 
   7  -5   1        0.68        9.03      8.46 o 
   8  -5   1      102.86      115.02     14.91 o 
   9  -5   1       63.07       49.69     10.17 o 
  -9  -4   1        2.80       -0.82      6.20 o 
  -8  -4   1        7.70       17.39      4.04 o 
  -7  -4   1       17.19       15.17      4.10 o 
  -6  -4   1      637.51      634.56     19.65 o 
  -5  -4   1       54.09       57.83      4.16 o 
  -4  -4   1        4.37        9.35      3.82 o 
  -3  -4   1        0.29        0.66      1.67 o 
  -2  -4   1      302.17      339.77     18.81 o 
  -1  -4   1      161.61      132.31      7.00 o 
   0  -4   1      684.45      711.77     19.40 o 
   1  -4   1      106.13      128.02      5.75 o 
   2  -4   1      246.11      299.72      7.56 o 
   3  -4   1      105.58      124.55      4.42 o 
   4  -4   1        8.87       13.14      2.11 o 
   5  -4   1       29.05       31.06      3.09 o 
   6  -4   1      597.05      630.88     13.80 o 
   7  -4   1      166.35      196.08      9.78 o 
   8  -4   1       30.36       34.55      7.22 o 
   9  -4   1       16.98       14.84      4.95 o 
  -9  -3   1       95.85       83.84      9.72 o 
  -8  -3   1      127.96      124.82      8.19 o 
  -7  -3   1       19.69       22.84      3.63 o 
  -6  -3   1       24.96       24.78      3.71 o 
  -5  -3   1      121.11      117.32      4.42 o 
  -4  -3   1       97.04       86.44      4.59 o 
  -3  -3   1       13.49       15.49      6.42 o 
  -2  -3   1      145.82      183.70      6.32 o 
  -1  -3   1      254.22      208.17      7.70 o 
   0  -3   1     2671.96     2721.92     69.49 o 
   1  -3   1     2356.48     3185.55     67.37 o 
   2  -3   1       25.83       34.97      1.77 o 
   3  -3   1     2635.75     4020.98     89.61 o 
   4  -3   1       37.05       37.29      2.79 o 
   5  -3   1      369.43      390.53     10.07 o 
   6  -3   1     1443.77     1356.27     28.48 o 
   7  -3   1        3.13        4.09      1.90 o 
   8  -3   1      161.08      166.36      9.02 o 
   9  -3   1        0.00        3.65      4.12 o 
  -9  -2   1       38.68       46.32     14.80 o 
  -8  -2   1      141.98      118.06      9.51 o 
  -7  -2   1      228.65      211.64     10.05 o 
  -6  -2   1      181.89      175.97      7.52 o 
  -5  -2   1        1.19       -0.30      1.06 o 
  -4  -2   1       34.30       42.34      2.84 o 
  -3  -2   1      403.43      374.34     11.07 o 
  -2  -2   1     1211.69     1199.24     40.99 o 
  -1  -2   1      863.43      778.47     18.52 o 
   0  -2   1        0.75       16.88      4.49 o 
   1  -2   1      105.47       98.49      2.94 o 
   2  -2   1      529.82      734.38     16.67 o 
   3  -2   1      374.58      389.20      8.74 o 
   4  -2   1      745.14      757.22     17.02 o 
   5  -2   1        5.17        4.20      1.74 o 
   6  -2   1      441.50      385.57     14.49 o 
   7  -2   1      323.54      328.07     11.33 o 
   8  -2   1        0.04       -0.86      3.07 o 
   9  -2   1       19.83       21.28      5.41 o 
 -10  -1   1       81.09       84.80     15.04 o 
  -9  -1   1       80.71       88.90      8.33 o 
  -8  -1   1      111.11      108.69      7.28 o 
  -7  -1   1      291.27      230.74      9.02 o 
  -6  -1   1        4.18        1.90      1.97 o 
  -5  -1   1        3.56        7.50      1.73 o 
  -4  -1   1     2769.63     3246.20     82.06 o 
  -3  -1   1       54.21       34.60      2.48 o 
  -2  -1   1     1612.15     1422.05     42.79 o 
  -1  -1   1     2748.07     2522.66    120.43 o 
   0  -1   1       46.13       38.15      1.96 o 
   1  -1   1      121.80      116.43      4.78 o 
   2  -1   1       14.93       13.94      1.46 o 
   3  -1   1     2131.52     2248.24     53.09 o 
   4  -1   1       54.43       45.22      2.59 o 
   5  -1   1        0.33       -0.23      1.50 o 
   6  -1   1       33.96       47.42      4.20 o 
   7  -1   1       57.96       50.88      4.28 o 
   8  -1   1        6.31        9.62      4.23 o 
   9  -1   1      196.89      163.67     14.24 o 
 -10   0   1       65.49       77.95     14.14 o 
  -9   0   1       19.65       22.03      4.75 o 
  -8   0   1      220.97      189.07      9.55 o 
  -7   0   1       79.87       70.63      5.55 o 
  -6   0   1        1.67        0.71      1.67 o 
  -5   0   1      374.77      387.58     10.31 o 
  -4   0   1      118.85      153.70      7.79 o 
  -3   0   1     1908.73     2003.68     98.58 o 
  -2   0   1      698.00      716.24     29.54 o 
  -1   0   1      642.36      600.66     24.38 o 
   0   0   1      389.23      408.42      9.78 o 
   1   0   1      937.28      730.63     33.88 o 
   2   0   1      112.06      122.26      6.38 o 
   3   0   1      395.02      330.58     11.40 o 
   4   0   1      117.76      125.41      4.54 o 
   5   0   1       45.18       59.62      4.01 o 
   6   0   1       72.62       65.26      4.53 o 
   7   0   1       12.65       14.46      3.58 o 
   8   0   1      117.46       99.75      8.83 o 
   9   0   1      123.08      116.99      9.81 o 
 -10   1   1       65.29       70.91      7.80 o 
  -9   1   1      268.10      233.53     18.34 o 
  -8   1   1       27.66       30.92      4.58 o 
  -7   1   1        0.29       -1.63      2.19 o 
  -6   1   1      251.08      272.65      9.00 o 
  -5   1   1      259.94      252.95      7.26 o 
  -4   1   1       43.20       62.83      3.09 o 
  -3   1   1        7.06       92.81      9.01 o 
  -2   1   1     1087.19     1200.18     44.60 o 
  -1   1   1     2114.31     3462.94    110.03 o 
   0   1   1     2012.05     1755.08     64.55 o 
   1   1   1       18.68       10.92      1.89 o 
   2   1   1      664.51      554.27     13.10 o 
   3   1   1        3.37        2.49      1.20 o 
   4   1   1      676.84      626.12     15.24 o 
   5   1   1      179.18      155.29      7.53 o 
   6   1   1        8.26        7.32      3.76 o 
   7   1   1      330.62      275.96     15.38 o 
   8   1   1      105.92      102.64      9.07 o 
   9   1   1       21.50       38.43      9.99 o 
 -10   2   1        8.71       10.90      4.70 o 
  -9   2   1       57.22       57.13      7.44 o 
  -8   2   1       12.54       10.51      2.60 o 
  -7   2   1       36.70       31.37      3.65 o 
  -6   2   1       24.47       26.78      4.28 o 
  -5   2   1      278.28      276.56      7.53 o 
  -4   2   1      142.00      138.08      4.64 o 
  -3   2   1       41.51       63.38      2.48 o 
  -2   2   1      726.73     1306.92     21.94 o 
  -1   2   1     4962.92     5949.67    140.61 o 
   0   2   1     2180.74     2872.72     96.69 o 
   1   2   1     2215.82     1917.86     49.53 o 
   2   2   1     1281.92     1239.08     34.52 o 
   3   2   1      137.61      142.77      7.77 o 
   4   2   1      160.92      137.65      8.23 o 
   5   2   1      183.43      146.42      7.51 o 
   6   2   1      428.05      370.18     14.62 o 
   7   2   1       47.62       50.44      7.35 o 
   8   2   1       43.30       33.24     13.86 o 
   9   2   1        7.77       13.29      8.21 o 
 -10   3   1      161.42      135.28     10.40 o 
  -9   3   1      146.10      123.17      6.87 o 
  -8   3   1      528.33      535.61     16.63 o 
  -7   3   1      122.92      107.50      5.21 o 
  -6   3   1      348.15      414.77     11.18 o 
  -5   3   1     1326.83     1622.31     34.78 o 
  -4   3   1      149.77      199.23      5.40 o 
  -3   3   1      107.45      212.75      4.29 o 
  -2   3   1      175.47      227.53      5.38 o 
  -1   3   1     1014.61     1489.36     44.71 o 
   0   3   1      769.65      772.51     24.49 o 
   1   3   1      240.09      194.40      7.48 o 
   2   3   1        0.03        0.57      1.66 o 
   3   3   1      180.92      197.59      6.94 o 
   4   3   1      110.27      106.40      8.61 o 
   5   3   1      286.85      251.10     10.88 o 
   6   3   1      224.53      173.52     10.99 o 
   7   3   1       83.82       68.35      8.14 o 
   8   3   1       13.27       17.47      5.72 o 
   9   3   1        2.29        0.89      5.92 o 
  -9   4   1      129.07      133.75      7.54 o 
  -8   4   1      519.37      470.39     26.00 o 
  -7   4   1      171.86      203.71      8.05 o 
  -6   4   1      192.91      245.45      9.92 o 
  -5   4   1      127.81      126.40      4.87 o 
  -4   4   1      123.11      226.52      5.69 o 
  -3   4   1      230.89      313.19      7.31 o 
  -2   4   1      429.00      555.48     12.08 o 
  -1   4   1       59.51       60.32      4.20 o 
   0   4   1      964.94     1198.01     31.94 o 
   1   4   1      428.82      679.42     18.81 o 
   2   4   1       35.96       43.92      4.54 o 
   3   4   1      402.72      364.98     11.91 o 
   4   4   1      436.83      373.50     12.54 o 
   5   4   1      122.62      105.69      6.24 o 
   6   4   1      295.86      267.34     12.52 o 
   7   4   1       76.66       65.85      6.55 o 
   8   4   1      158.29      153.67      9.84 o 
  -9   5   1        1.65        4.60      3.74 o 
  -8   5   1      651.88      614.66     22.90 o 
  -7   5   1       55.60       61.42      5.62 o 
  -6   5   1       51.15       44.80      3.45 o 
  -5   5   1        0.91       -1.58      2.21 o 
  -4   5   1        6.30        7.47      4.04 o 
  -3   5   1      401.35      523.18     14.38 o 
  -2   5   1      831.79      983.64     24.23 o 
  -1   5   1      413.31      545.01     16.21 o 
   0   5   1      365.12      448.86     13.71 o 
   1   5   1        5.09       13.69      3.15 o 
   2   5   1       43.73       42.60      4.69 o 
   3   5   1      109.22      101.90      6.04 o 
   4   5   1        7.58        4.78      2.87 o 
   5   5   1       14.23       17.77      4.58 o 
   6   5   1        5.80        2.61      3.48 o 
   7   5   1       55.85       59.72      7.12 o 
   8   5   1       95.94      114.12     12.00 o 
  -9   6   1       86.03      112.96     14.88 o 
  -8   6   1        0.02      -15.67      7.83 o 
  -7   6   1       63.17       62.89      9.98 o 
  -6   6   1      903.25     1307.85     35.10 o 
  -5   6   1       47.16       70.06      8.14 o 
  -4   6   1      103.97      143.27      8.99 o 
  -3   6   1       34.07       41.61      4.34 o 
  -2   6   1      160.49      259.06      9.22 o 
  -1   6   1      334.70      391.38     12.77 o 
   0   6   1        1.30        5.51      2.68 o 
   1   6   1       20.48       20.87      3.74 o 
   2   6   1        0.48        0.68      2.11 o 
   3   6   1       90.26       89.24      6.91 o 
   4   6   1      153.14      131.69      8.48 o 
   5   6   1        0.38       -0.97      3.36 o 
   6   6   1        0.84        8.52      4.29 o 
   7   6   1      129.90      124.13      9.72 o 
  -8   7   1        0.73      -12.25      6.13 o 
  -7   7   1        6.47        7.90      6.08 o 
  -6   7   1        2.09       -2.52      7.17 o 
  -5   7   1      231.53      314.56     15.51 o 
  -4   7   1      200.90      241.02     11.06 o 
  -3   7   1        7.70        2.90      3.31 o 
  -2   7   1       53.24       63.07      7.17 o 
  -1   7   1        4.65       15.50      4.87 o 
   0   7   1      304.13      341.69     14.06 o 
   1   7   1      976.27      897.53     37.76 o 
   2   7   1        4.63       12.20      3.47 o 
   3   7   1      127.92      117.96      7.82 o 
   4   7   1       10.42       15.66      4.89 o 
   5   7   1       10.93        9.10      4.73 o 
   6   7   1      165.44      186.12     15.12 o 
  -7   8   1       46.26       48.88      8.36 o 
  -6   8   1        0.05       -0.65      5.49 o 
  -5   8   1      387.41      399.53     18.38 o 
  -4   8   1       81.19      101.31      8.78 o 
  -3   8   1        0.12       -1.02      4.16 o 
  -2   8   1        4.27        9.75      4.54 o 
  -1   8   1       51.56       62.20      6.51 o 
   0   8   1      128.09      103.88      7.22 o 
   1   8   1      152.31      189.57     13.47 o 
   2   8   1      792.06      689.76     55.16 o 
   3   8   1        0.22        1.13      7.61 o 
   4   8   1        0.76        9.26      9.27 o 
   5   8   1        7.99       14.40     10.44 o 
  -6   9   1      249.29      257.16     15.62 o 
  -5   9   1       41.45       65.33     10.60 o 
  -4   9   1       97.51      131.88     12.46 o 
  -3   9   1        0.08       -1.88      3.47 o 
  -2   9   1        0.10       -3.32      4.36 o 
  -1   9   1      129.01      137.84      9.19 o 
   0   9   1       55.93       50.78      9.13 o 
   1   9   1        6.68        0.54      5.50 o 
   2   9   1        7.74       10.15      7.55 o 
   3   9   1        0.77        0.42      2.83 o 
   4   9   1       29.37       38.01     13.25 o 
  -5  10   1      348.30      376.87     25.02 o 
  -4  10   1        0.13       -0.03      8.22 o 
  -3  10   1      263.13      268.01     13.84 o 
  -2  10   1       70.87       74.68      7.68 o 
  -1  10   1        5.59        7.92      6.62 o 
   0  10   1       14.44        9.78      6.90 o 
   1  10   1        8.33        2.84      6.37 o 
   2  10   1       22.31       16.46      7.41 o 
  -3 -10   2       71.20       83.33     12.37 o 
  -2 -10   2       47.37       35.79      7.51 o 
  -1 -10   2       15.40       12.39      6.54 o 
   0 -10   2        7.32       10.80      8.66 o 
   1 -10   2       25.41       23.91      7.64 o 
   2 -10   2       17.10       12.58      3.87 o 
   3 -10   2      375.26      400.53     33.84 o 
   4 -10   2        0.32       -3.20      5.97 o 
  -5  -9   2       92.20      116.33     19.49 o 
  -4  -9   2       17.42       22.82     10.79 o 
  -3  -9   2       69.41       71.95      9.94 o 
  -2  -9   2       46.82       63.66     13.40 o 
  -1  -9   2       14.10       13.42      6.05 o 
   0  -9   2       84.41       97.29     10.97 o 
   1  -9   2      275.03      258.07     16.26 o 
   2  -9   2       38.60       35.23      5.91 o 
   3  -9   2      353.83      310.11     17.45 o 
   4  -9   2      185.12      186.45     20.62 o 
   5  -9   2       26.28       24.32      7.73 o 
  -6  -8   2        0.35       -1.25      8.44 o 
  -5  -8   2      100.89      121.89     16.83 o 
  -4  -8   2      124.42      125.79     11.35 o 
  -3  -8   2        4.47        5.00      5.47 o 
  -2  -8   2       72.31       60.51      8.22 o 
  -1  -8   2       68.71       68.13      9.10 o 
   0  -8   2      641.61      577.70     26.77 o 
   1  -8   2      368.37      401.81     21.56 o 
   2  -8   2       42.26       45.98      5.78 o 
   3  -8   2      331.91      355.61     55.88 o 
   4  -8   2      119.18      129.38     17.60 o 
   5  -8   2      141.41      134.02     12.51 o 
   6  -8   2        0.17        7.45      5.94 o 
  -7  -7   2      133.86      152.22      9.76 o 
  -6  -7   2      155.76      191.08     13.17 o 
  -5  -7   2      162.01      148.33      9.27 o 
  -4  -7   2      343.19      326.37     14.12 o 
  -3  -7   2      107.34       92.21     10.36 o 
  -2  -7   2       10.46       16.43      6.09 o 
  -1  -7   2      112.88      104.07     10.15 o 
   0  -7   2       94.23      128.25     13.49 o 
   1  -7   2        4.77        4.57      3.48 o 
   2  -7   2        0.56        5.53      4.09 o 
   3  -7   2       88.07       86.50      9.14 o 
   4  -7   2      127.48      117.57      9.36 o 
   5  -7   2       12.21        6.31      5.29 o 
   6  -7   2      139.36      131.94     10.76 o 
   7  -7   2      123.01      123.21     34.41 o 
  -8  -6   2        3.42        7.29      4.16 o 
  -7  -6   2      203.22      234.91     12.13 o 
  -6  -6   2        0.03        2.56      2.94 o 
  -5  -6   2       84.50       79.25      5.56 o 
  -4  -6   2      259.99      244.88     13.25 o 
  -3  -6   2       17.45       22.49      3.20 o 
  -2  -6   2       62.04       96.15      6.01 o 
  -1  -6   2        7.48        8.30      5.92 o 
   0  -6   2       25.50       22.73      3.35 o 
   1  -6   2      253.87      273.16     10.11 o 
   2  -6   2       18.71       21.82      4.76 o 
   3  -6   2       54.45       63.82      6.82 o 
   4  -6   2      686.51      901.52     30.49 o 
   5  -6   2       49.31       59.61      7.13 o 
   6  -6   2      537.17      601.64     22.63 o 
   7  -6   2        2.39        5.29      6.86 o 
   8  -6   2        0.23       14.64     10.38 o 
  -9  -5   2       13.20       24.12      9.21 o 
  -8  -5   2       36.30       41.35      6.22 o 
  -7  -5   2       45.35       43.76      6.03 o 
  -6  -5   2       25.12       24.01      3.75 o 
  -5  -5   2       24.74       56.66     17.20 o 
  -4  -5   2       52.09       54.48      4.52 o 
  -3  -5   2       63.91       69.81      4.43 o 
  -2  -5   2      686.44      678.85     19.49 o 
  -1  -5   2       68.67       24.23      5.21 o 
   0  -5   2      205.60      272.82     10.56 o 
   1  -5   2       54.07       71.06      4.53 o 
   2  -5   2      128.46      144.42      8.88 o 
   3  -5   2      425.01      502.08     17.71 o 
   4  -5   2        5.71        4.69      1.94 o 
   5  -5   2      123.89      135.11      6.28 o 
   6  -5   2        8.97       13.44      3.78 o 
   7  -5   2       41.36       33.25     10.04 o 
   8  -5   2      111.27       91.57      9.73 o 
  -9  -4   2        1.42       14.73     10.57 o 
  -8  -4   2      185.93      186.56     10.45 o 
  -7  -4   2        1.48        5.96      4.33 o 
  -6  -4   2        0.07        6.11      3.68 o 
  -5  -4   2       35.72       36.67      3.99 o 
  -4  -4   2      799.76      743.98     21.46 o 
  -3  -4   2      298.76      293.97      9.67 o 
  -2  -4   2       84.17       67.35      3.69 o 
  -1  -4   2     2767.45     3458.34    103.41 o 
   0  -4   2      326.13      360.13     13.49 o 
   1  -4   2        7.26        9.33      1.73 o 
   2  -4   2      467.66      606.97     16.93 o 
   3  -4   2      466.89      493.71     10.56 o 
   4  -4   2      324.87      378.86      8.89 o 
   5  -4   2      135.77      125.72      6.96 o 
   6  -4   2      421.14      379.77     10.04 o 
   7  -4   2       20.86       27.48      3.92 o 
   8  -4   2        5.59        8.94      7.76 o 
  -9  -3   2       80.84       83.14      8.64 o 
  -8  -3   2        2.47        9.57      7.64 o 
  -7  -3   2      118.48       92.04      5.80 o 
  -6  -3   2        0.33        1.05      1.58 o 
  -5  -3   2       99.89      103.34      4.25 o 
  -4  -3   2      476.12      436.16     13.32 o 
  -3  -3   2      456.45      410.76     12.32 o 
  -2  -3   2      176.64      231.59      7.52 o 
  -1  -3   2       50.81       52.51      2.39 o 
   0  -3   2       12.71        8.52      1.63 o 
   1  -3   2     1730.91     2017.20     52.93 o 
   2  -3   2      958.84      988.93     17.65 o 
   3  -3   2      144.24      185.72      4.98 o 
   4  -3   2      212.01      217.26      5.92 o 
   5  -3   2       58.03       50.18      3.13 o 
   6  -3   2       16.79       19.84      2.64 o 
   7  -3   2       40.28       41.23      4.85 o 
   8  -3   2      282.08      267.03     12.17 o 
   9  -3   2        1.26        8.59      3.92 o 
 -10  -2   2       74.26       75.02     14.70 o 
  -9  -2   2       20.07       13.96      6.79 o 
  -8  -2   2      279.78      248.80     11.44 o 
  -7  -2   2       69.48       62.79      4.59 o 
  -6  -2   2      391.82      342.70     10.02 o 
  -5  -2   2      549.66      561.91     13.27 o 
  -4  -2   2      308.96      296.77      7.55 o 
  -3  -2   2      284.19      322.64      9.85 o 
  -2  -2   2      309.74      348.46     21.15 o 
  -1  -2   2      808.67      705.91     18.98 o 
   0  -2   2      301.95      296.85     13.15 o 
   1  -2   2       14.55        8.72      1.07 o 
   2  -2   2      382.55      506.56     16.16 o 
   3  -2   2      472.41      466.57     11.46 o 
   4  -2   2      298.41      342.49     11.54 o 
   5  -2   2      133.57      116.24      4.61 o 
   6  -2   2       22.89       21.48      3.32 o 
   7  -2   2       48.85       49.75      5.31 o 
   8  -2   2        0.32        3.92      4.14 o 
   9  -2   2      174.30      139.38     11.51 o 
 -10  -1   2        0.83       -1.46      5.39 o 
  -9  -1   2        4.18       12.74      4.15 o 
  -8  -1   2      114.14       88.97      6.41 o 
  -7  -1   2      102.54       76.53      5.46 o 
  -6  -1   2       24.02       26.10      2.93 o 
  -5  -1   2      379.06      358.41     10.78 o 
  -4  -1   2       89.45       95.53      3.74 o 
  -3  -1   2      491.91      529.59     32.31 o 
  -2  -1   2     1020.55      914.13     32.24 o 
  -1  -1   2       75.14       65.76      4.00 o 
   0  -1   2     2030.17     1775.01     33.02 o 
   1  -1   2     7502.76     9163.45    212.37 o 
   2  -1   2        5.27        7.38      1.36 o 
   3  -1   2      385.06      367.40      8.11 o 
   4  -1   2       11.75        7.95      1.73 o 
   5  -1   2      570.18      478.84     16.92 o 
   6  -1   2      809.59      762.58     21.83 o 
   7  -1   2        0.19       -0.54      2.43 o 
   8  -1   2       93.34       84.26      6.25 o 
   9  -1   2      125.89      119.30     16.70 o 
 -10   0   2       11.16       14.13      8.67 o 
  -9   0   2       72.24       60.06      7.06 o 
  -8   0   2       45.73       43.20      5.06 o 
  -7   0   2      165.55      170.56      7.27 o 
  -6   0   2        3.37        2.69      1.80 o 
  -5   0   2       40.18       62.17      3.07 o 
  -4   0   2     1203.79     1227.86     27.85 o 
  -3   0   2      226.47      227.60     10.68 o 
  -2   0   2     2297.85     2623.92     66.27 o 
  -1   0   2     1717.06     1505.56     31.43 o 
   0   0   2     4135.14     4247.00    123.11 o 
   1   0   2      398.27      349.35      9.19 o 
   2   0   2       19.10       18.32      2.10 o 
   3   0   2      102.49       92.05      3.81 o 
   4   0   2       44.14       38.76      3.29 o 
   5   0   2      705.95      765.34     21.54 o 
   6   0   2      756.85      625.60     18.42 o 
   7   0   2       29.27       33.67      4.05 o 
   8   0   2       10.98       14.32      4.72 o 
   9   0   2      128.72      134.40     17.90 o 
 -10   1   2       11.61       19.07      4.44 o 
  -9   1   2       82.94       81.11      7.92 o 
  -8   1   2      427.20      384.94     16.58 o 
  -7   1   2        2.51        2.52      2.62 o 
  -6   1   2       70.22       70.16      4.31 o 
  -5   1   2      386.38      510.39     17.03 o 
  -4   1   2      152.18      150.84      7.06 o 
  -3   1   2     1205.16     1448.97     35.73 o 
  -2   1   2     6892.67     6652.19    127.40 o 
  -1   1   2     2202.95     2572.60    118.02 o 
   0   1   2      140.49      103.32      9.10 o 
   1   1   2     2632.05     2812.91     75.35 o 
   2   1   2      340.89      265.96      9.21 o 
   3   1   2      724.81      597.61     14.69 o 
   4   1   2      808.70      809.32     22.21 o 
   5   1   2        2.63        1.59      2.02 o 
   6   1   2       67.61       69.54      7.33 o 
   7   1   2        5.13        7.50      3.85 o 
   8   1   2       47.69       63.14      8.55 o 
   9   1   2       65.09       72.73     14.88 o 
 -10   2   2       69.79       75.25      7.27 o 
  -9   2   2       28.72       31.43      5.33 o 
  -8   2   2       32.05       32.70      4.82 o 
  -7   2   2     1215.25     1269.89     26.86 o 
  -6   2   2       14.99       17.95      2.10 o 
  -5   2   2      267.12      292.32      6.84 o 
  -4   2   2      264.31      357.97      7.70 o 
  -3   2   2        4.03        9.79      1.24 o 
  -2   2   2     8281.82    12891.14    239.42 o 
  -1   2   2     4693.97     4696.89    171.95 o 
   0   2   2      332.94      351.68     12.22 o 
   1   2   2     1199.04     1100.38     33.03 o 
   2   2   2        1.09        3.49      1.25 o 
   3   2   2       76.98       64.76      3.93 o 
   4   2   2       92.72       79.77      4.46 o 
   5   2   2       18.34       16.01      3.55 o 
   6   2   2       43.48       44.40      6.79 o 
   7   2   2       18.56       25.69      6.32 o 
   8   2   2        5.89        9.94      5.50 o 
 -10   3   2      396.72      361.83     17.21 o 
  -9   3   2      198.62      171.13      7.94 o 
  -8   3   2      302.80      458.20     12.94 o 
  -7   3   2       28.69       31.29      3.10 o 
  -6   3   2      290.09      302.25      9.11 o 
  -5   3   2      247.78      348.55     10.20 o 
  -4   3   2      106.77      115.40      3.60 o 
  -3   3   2       63.40      106.78      3.17 o 
  -2   3   2      762.64      963.01     20.57 o 
  -1   3   2       51.59       49.88      3.49 o 
   0   3   2      165.11      153.01      7.34 o 
   1   3   2        2.66       -0.40      2.18 o 
   2   3   2        3.61        5.39      1.61 o 
   3   3   2      144.27      119.13      5.28 o 
   4   3   2        6.88        7.29      2.65 o 
   5   3   2      136.05       89.50      7.71 o 
   6   3   2       25.96       21.79      5.75 o 
   7   3   2      119.91      139.02     11.04 o 
   8   3   2       30.37       38.20      6.04 o 
 -10   4   2        9.43        9.41      3.41 o 
  -9   4   2       30.26       31.43      4.39 o 
  -8   4   2        6.80        7.77      3.96 o 
  -7   4   2        9.97        7.71      2.47 o 
  -6   4   2       45.90       70.56      7.94 o 
  -5   4   2      163.16      187.09      5.37 o 
  -4   4   2       77.73      124.16      4.46 o 
  -3   4   2      137.67      185.43      5.97 o 
  -2   4   2        5.46      105.42     10.93 o 
  -1   4   2       54.83       57.82      4.20 o 
   0   4   2      555.69      487.87     17.09 o 
   1   4   2     1650.71     1544.21     40.87 o 
   2   4   2      334.43      297.65      8.52 o 
   3   4   2       47.52       55.44      4.40 o 
   4   4   2        0.28        0.32      2.68 o 
   5   4   2       27.15       26.75      5.44 o 
   6   4   2      439.04      461.55     18.83 o 
   7   4   2        7.13        9.20      3.68 o 
   8   4   2        6.79        8.36      5.94 o 
  -9   5   2       25.21       18.03      5.54 o 
  -8   5   2       34.32       43.78      5.62 o 
  -7   5   2      164.68      217.83      9.51 o 
  -6   5   2      111.19      122.78      5.91 o 
  -5   5   2       58.06       83.47      5.31 o 
  -4   5   2      130.92      148.72      7.08 o 
  -3   5   2       13.59       24.57      2.78 o 
  -2   5   2      404.99      477.64     13.44 o 
  -1   5   2       17.97       26.89      3.70 o 
   0   5   2        0.07       -2.31      2.39 o 
   1   5   2      334.76      298.64     10.31 o 
   2   5   2      481.66      493.57     21.68 o 
   3   5   2       65.23       64.25      5.08 o 
   4   5   2       11.02       11.98      3.36 o 
   5   5   2      625.77      590.21     27.24 o 
   6   5   2        7.39        3.97      4.22 o 
   7   5   2      226.66      266.09     13.96 o 
  -8   6   2        5.84        0.25      6.22 o 
  -7   6   2       85.98      108.00     12.07 o 
  -6   6   2      253.64      352.90     11.37 o 
  -5   6   2      146.79      163.71     13.53 o 
  -4   6   2        1.78        6.33      3.59 o 
  -3   6   2      288.89      299.92     10.45 o 
  -2   6   2      157.45      176.90      8.07 o 
  -1   6   2      837.52     1073.49     37.30 o 
   0   6   2       68.76       76.29      5.52 o 
   1   6   2      238.50      200.03      8.37 o 
   2   6   2        0.09       -3.75      2.96 o 
   3   6   2      117.06       90.54      8.58 o 
   4   6   2      187.34      191.22     12.70 o 
   5   6   2       41.00       54.31      7.27 o 
   6   6   2      240.07      210.97     12.24 o 
   7   6   2       28.87       28.34      7.80 o 
  -8   7   2       56.78       67.71     10.74 o 
  -7   7   2       87.03      111.58     10.63 o 
  -6   7   2      216.04      210.57     13.76 o 
  -5   7   2       45.86       80.82      8.80 o 
  -4   7   2        1.86        1.71      3.75 o 
  -3   7   2       12.59       14.10      4.45 o 
  -2   7   2     3694.66     4215.36    125.81 o 
  -1   7   2        0.05        1.77      4.43 o 
   0   7   2        6.10        7.53      3.19 o 
   1   7   2      115.54      104.91      7.56 o 
   2   7   2        9.89        8.20      3.43 o 
   3   7   2      171.93      146.96     10.84 o 
   4   7   2       41.86       53.97      7.97 o 
   5   7   2        6.35       11.53      6.55 o 
   6   7   2        2.84        3.97      5.31 o 
  -7   8   2        0.01       -5.35      9.12 o 
  -6   8   2       21.53       21.91      7.17 o 
  -5   8   2      215.75      247.58     14.74 o 
  -4   8   2       34.52       34.86      7.38 o 
  -3   8   2       34.38       42.56      6.50 o 
  -2   8   2       21.73       21.26      4.69 o 
  -1   8   2       41.78       37.00      5.77 o 
   0   8   2       28.89       24.49      4.65 o 
   1   8   2        6.09        8.27      6.09 o 
   2   8   2       12.70       11.75      6.06 o 
   3   8   2       30.03       35.46      9.84 o 
   4   8   2       16.95       24.50     10.90 o 
   5   8   2        5.49       -9.73      9.34 o 
  -6   9   2       18.21       12.66      7.01 o 
  -5   9   2       78.64      101.83     13.06 o 
  -4   9   2       11.88       17.03      6.84 o 
  -3   9   2        0.09        4.99      7.88 o 
  -2   9   2       65.78       63.19      7.45 o 
  -1   9   2        7.46        9.22      4.61 o 
   0   9   2      349.87      318.63     18.80 o 
   1   9   2      101.31       91.57     11.16 o 
   2   9   2        0.60       -2.41      5.72 o 
   3   9   2       56.87       24.58      8.52 o 
  -5  10   2      223.69      253.53     18.59 o 
  -4  10   2       55.23       63.84     13.43 o 
  -3  10   2       20.98       20.93      5.99 o 
  -2  10   2       26.06       24.84      5.98 o 
  -1  10   2      111.40      115.98      8.69 o 
   0  10   2      180.91      167.53     17.41 o 
   1  10   2      324.08      272.80     19.61 o 
   2  10   2        9.25        2.23     10.39 o 
  -3 -10   3       13.67       14.12      6.80 o 
  -2 -10   3      205.06      105.86     14.51 o 
  -1 -10   3      131.70      120.88     11.92 o 
   0 -10   3       91.42       86.99     12.79 o 
   1 -10   3        1.55       -4.03      5.55 o 
   2 -10   3       30.30       41.40     11.16 o 
   3 -10   3      132.09      124.82     11.61 o 
  -5  -9   3      118.82      122.94     17.60 o 
  -4  -9   3        3.77        1.94      5.70 o 
  -3  -9   3        0.38       -4.86      5.08 o 
  -2  -9   3       21.10       28.98      5.93 o 
  -1  -9   3      184.22      163.93     12.54 o 
   0  -9   3       73.83       76.17     10.05 o 
   1  -9   3       13.11       11.19      7.09 o 
   2  -9   3      173.28      150.98      9.20 o 
   3  -9   3       88.04       68.83      8.77 o 
   4  -9   3      137.89       87.60     22.05 o 
   5  -9   3       67.21       49.87      9.40 o 
  -6  -8   3       11.92       21.04     10.46 o 
  -5  -8   3        4.29        9.82      6.29 o 
  -4  -8   3       20.23       25.92      9.22 o 
  -3  -8   3       23.28       22.65      6.67 o 
  -2  -8   3      109.95      130.23     11.28 o 
  -1  -8   3       65.00       79.49      9.36 o 
   0  -8   3       11.43       21.85      6.39 o 
   1  -8   3        5.69        4.86      4.04 o 
   2  -8   3       32.99       35.50      6.36 o 
   3  -8   3      286.66      281.13     24.48 o 
   4  -8   3       81.04       79.45      9.62 o 
   5  -8   3       35.69       35.24      8.21 o 
   6  -8   3        0.00       -1.41      6.41 o 
  -7  -7   3       93.95      111.70     14.86 o 
  -6  -7   3        0.57       17.96     12.47 o 
  -5  -7   3      107.24      117.57      8.27 o 
  -4  -7   3        1.50       12.02      5.52 o 
  -3  -7   3        0.97        1.73      5.05 o 
  -2  -7   3       96.58       86.68      9.73 o 
  -1  -7   3       21.65       30.72      6.61 o 
   0  -7   3       96.36       85.60      9.63 o 
   1  -7   3       11.41       11.84      3.95 o 
   2  -7   3     1300.90     1462.84     56.06 o 
   3  -7   3        0.28        1.62      5.16 o 
   4  -7   3      400.96      333.09     20.65 o 
   5  -7   3       71.66       78.42      8.31 o 
   6  -7   3       64.09       58.23      7.40 o 
   7  -7   3      233.51      210.32     16.80 o 
  -8  -6   3        8.33       18.51      7.32 o 
  -7  -6   3        1.07       17.62      8.67 o 
  -6  -6   3       39.82       43.78      5.64 o 
  -5  -6   3        0.07        1.98      2.52 o 
  -4  -6   3      361.83      334.98     15.10 o 
  -3  -6   3        4.50        2.80      3.33 o 
  -2  -6   3      102.54      108.76      9.98 o 
  -1  -6   3        3.69        2.00      2.86 o 
   0  -6   3      113.18      104.18      6.30 o 
   1  -6   3      621.12      620.72     16.93 o 
   2  -6   3      382.93      359.55     29.16 o 
   3  -6   3      893.53      835.20     28.25 o 
   4  -6   3      229.53      289.09     13.65 o 
   5  -6   3        0.19       -2.53      4.50 o 
   6  -6   3        0.08       -2.80      5.95 o 
   7  -6   3      135.31      113.44     14.72 o 
  -9  -5   3       28.28       43.89      7.77 o 
  -8  -5   3       62.32      105.37      7.98 o 
  -7  -5   3        0.47        0.93      2.94 o 
  -6  -5   3       14.51       21.54      3.03 o 
  -5  -5   3     3800.80     4115.22    149.17 o 
  -4  -5   3        1.15        2.89      2.23 o 
  -3  -5   3       15.84       20.04      2.78 o 
  -2  -5   3        0.73       -0.29      1.34 o 
  -1  -5   3      227.38      216.80     12.24 o 
   0  -5   3      464.25      492.16     12.87 o 
   1  -5   3      140.24      126.76      5.83 o 
   2  -5   3       36.38       38.09      5.26 o 
   3  -5   3       16.36       18.19      2.86 o 
   4  -5   3       43.20       44.22      4.18 o 
   5  -5   3      174.24      191.29     10.93 o 
   6  -5   3        0.97        1.48      5.88 o 
   7  -5   3       44.42       37.13      7.63 o 
   8  -5   3       64.18       74.63     13.07 o 
  -9  -4   3       20.84       30.53     10.44 o 
  -8  -4   3      257.77      249.89     17.92 o 
  -7  -4   3       78.95       86.75      5.84 o 
  -6  -4   3       30.40       86.80     10.54 o 
  -5  -4   3       34.03       37.82      4.11 o 
  -4  -4   3      527.43      498.12     15.27 o 
  -3  -4   3       52.47       53.59      3.64 o 
  -2  -4   3       84.79       68.04      3.33 o 
  -1  -4   3       10.37        9.03      3.57 o 
   0  -4   3        0.89        2.40      1.37 o 
   1  -4   3       63.79       52.35      4.75 o 
   2  -4   3      777.26      846.51     18.21 o 
   3  -4   3        0.52       -0.58      1.35 o 
   4  -4   3      752.94      912.14     22.23 o 
   5  -4   3       29.98       32.11      2.69 o 
   6  -4   3       24.69       20.84      3.24 o 
   7  -4   3      373.19      323.64     16.91 o 
   8  -4   3        1.49        9.56      6.17 o 
 -10  -3   3        0.20        5.64      6.47 o 
  -9  -3   3       10.47       18.00      3.93 o 
  -8  -3   3       29.11       29.57      4.73 o 
  -7  -3   3       42.45       45.34      4.63 o 
  -6  -3   3        0.03        0.19      1.59 o 
  -5  -3   3       23.25       19.87      3.85 o 
  -4  -3   3        0.31        1.75      1.76 o 
  -3  -3   3      297.12      295.04     12.42 o 
  -2  -3   3      434.93      456.44     11.85 o 
  -1  -3   3      198.83      144.03      5.40 o 
   0  -3   3       74.73       66.81      3.30 o 
   1  -3   3       96.29      130.76      7.91 o 
   2  -3   3      148.41      151.64      4.15 o 
   3  -3   3        2.04        3.27      1.40 o 
   4  -3   3      128.58      111.94      4.19 o 
   5  -3   3       30.60       28.30      2.73 o 
   6  -3   3       73.75       74.74      4.94 o 
   7  -3   3       30.43       29.18      4.50 o 
   8  -3   3       67.39       69.65      8.14 o 
 -10  -2   3        1.28        6.09      7.00 o 
  -9  -2   3       45.17       58.30      6.24 o 
  -8  -2   3      210.51      182.26      9.28 o 
  -7  -2   3       33.30       37.91      3.51 o 
  -6  -2   3       39.87       48.20      3.86 o 
  -5  -2   3      220.43      227.22      7.16 o 
  -4  -2   3       13.43       30.76      3.23 o 
  -3  -2   3      356.38      369.70     11.32 o 
  -2  -2   3     1668.40     1596.57     42.07 o 
  -1  -2   3      164.33      150.17      6.07 o 
   0  -2   3       34.73       30.45      1.65 o 
   1  -2   3       99.81      102.05      3.09 o 
   2  -2   3      102.91      115.19      3.52 o 
   3  -2   3       36.97       31.01      2.14 o 
   4  -2   3     1899.46     1788.77     35.10 o 
   5  -2   3       43.42       42.62      3.78 o 
   6  -2   3        1.87        1.53      2.59 o 
   7  -2   3      174.69      213.26     10.34 o 
   8  -2   3       30.45       28.50      4.73 o 
 -10  -1   3      201.05      180.97     12.41 o 
  -9  -1   3       74.26       63.97     11.35 o 
  -8  -1   3       41.64       30.49      3.17 o 
  -7  -1   3       52.24       46.88      4.15 o 
  -6  -1   3       93.42       77.85      4.44 o 
  -5  -1   3        9.60       17.05      3.16 o 
  -4  -1   3      935.89     1033.63     22.52 o 
  -3  -1   3        5.52       11.94      2.33 o 
  -2  -1   3      865.84      795.43     19.93 o 
  -1  -1   3     3527.05     3430.73     75.46 o 
   0  -1   3       96.21       82.18      2.86 o 
   1  -1   3     7484.69     9290.73    261.05 o 
   2  -1   3      580.05      514.39     10.08 o 
   3  -1   3      537.80      510.49     13.93 o 
   4  -1   3      320.78      277.35      8.67 o 
   5  -1   3      409.06      333.24     11.23 o 
   6  -1   3      142.70      140.89      8.00 o 
   7  -1   3       36.81       38.05      5.07 o 
   8  -1   3       22.70       23.07      4.36 o 
 -10   0   3      115.44      114.93      8.67 o 
  -9   0   3      164.28      140.35     10.52 o 
  -8   0   3      342.76      327.97     13.37 o 
  -7   0   3       52.31       61.56      5.29 o 
  -6   0   3      204.13      225.86      9.16 o 
  -5   0   3      837.67     1021.14     45.24 o 
  -4   0   3      907.20      916.59     24.55 o 
  -3   0   3      477.78      450.95     12.60 o 
  -2   0   3      220.24      269.95     10.95 o 
  -1   0   3       55.83       55.69      2.40 o 
   0   0   3     5862.08     6220.42    183.98 o 
   1   0   3      354.83      314.39      7.37 o 
   2   0   3      593.29      503.76     10.72 o 
   3   0   3       92.82       83.03      4.88 o 
   4   0   3       98.39       80.82      4.51 o 
   5   0   3      261.82      262.83      9.63 o 
   6   0   3        5.43        4.63      3.03 o 
   7   0   3       29.78       32.88      6.32 o 
   8   0   3       41.09       40.55      9.11 o 
 -10   1   3       27.36       32.17      5.73 o 
  -9   1   3      111.26      112.76      8.50 o 
  -8   1   3      157.28      172.07      9.19 o 
  -7   1   3       20.45       20.35      3.44 o 
  -6   1   3      729.21      759.70     18.93 o 
  -5   1   3      510.41      547.81     12.36 o 
  -4   1   3      393.15      349.46      7.23 o 
  -3   1   3        0.74        2.35      1.22 o 
  -2   1   3      402.56      359.80     10.87 o 
  -1   1   3        0.05       -0.62      1.25 o 
   0   1   3        0.12       -0.11      1.37 o 
   1   1   3     1601.17     1564.11     35.22 o 
   2   1   3       43.04       45.55      2.93 o 
   3   1   3       97.89       80.10      5.19 o 
   4   1   3       98.60      115.11      6.03 o 
   5   1   3      338.77      265.11      9.70 o 
   6   1   3        4.02        4.69      2.77 o 
   7   1   3      296.23      279.36     16.29 o 
   8   1   3       83.06       87.01      9.12 o 
 -10   2   3       20.37       29.01      5.27 o 
  -9   2   3       10.07        8.08      5.44 o 
  -8   2   3       34.95       33.23      5.55 o 
  -7   2   3     1294.40     1322.78     25.62 o 
  -6   2   3      237.39      252.16      8.31 o 
  -5   2   3      244.34      305.64     10.31 o 
  -4   2   3      247.65      249.03      6.30 o 
  -3   2   3     1419.24     1471.35     29.39 o 
  -2   2   3       54.59       70.28      3.65 o 
  -1   2   3      123.50      105.70      5.30 o 
   0   2   3        4.70        6.28      2.45 o 
   1   2   3        0.06        0.68      1.66 o 
   2   2   3       39.26       33.36      2.97 o 
   3   2   3       10.80       10.38      2.44 o 
   4   2   3       90.73       82.44      5.14 o 
   5   2   3      152.06      146.97      6.76 o 
   6   2   3      123.81      117.24      9.60 o 
   7   2   3      132.23      140.78     11.03 o 
   8   2   3      106.50      128.51     10.94 o 
 -10   3   3        1.92        3.38      4.82 o 
  -9   3   3       24.38       44.48     14.24 o 
  -8   3   3      509.56      635.60     19.78 o 
  -7   3   3        0.98        2.04      2.14 o 
  -6   3   3       15.04       19.67      2.37 o 
  -5   3   3       20.55       19.23      1.95 o 
  -4   3   3      477.27      505.69     16.25 o 
  -3   3   3     1034.92     1525.77     32.06 o 
  -2   3   3      557.87      555.16     14.77 o 
  -1   3   3        5.65       12.22      2.68 o 
   0   3   3      854.57      740.28     23.96 o 
   1   3   3      850.77      843.42     26.43 o 
   2   3   3      160.59      207.43     11.60 o 
   3   3   3       21.68       18.72      2.88 o 
   4   3   3      270.46      254.00      9.18 o 
   5   3   3      482.09      423.87     21.05 o 
   6   3   3        2.82        3.15      3.68 o 
   7   3   3        0.76        5.46      4.74 o 
   8   3   3       10.95       21.38      8.00 o 
 -10   4   3      136.17      107.89     12.17 o 
  -9   4   3       54.52       53.87      7.64 o 
  -8   4   3       21.58       25.40      4.58 o 
  -7   4   3      199.22      216.31      8.97 o 
  -6   4   3       14.60       11.67      2.47 o 
  -5   4   3        0.02       -1.60      2.23 o 
  -4   4   3       96.90      171.29      5.94 o 
  -3   4   3      643.40      737.54     18.12 o 
  -2   4   3     2239.02     3144.52     81.00 o 
  -1   4   3      478.79      439.78     12.26 o 
   0   4   3      560.62      589.78     23.24 o 
   1   4   3      294.05      282.54     11.44 o 
   2   4   3        0.27       -0.08      2.25 o 
   3   4   3      231.30      220.01      9.40 o 
   4   4   3      651.37      567.49     20.50 o 
   5   4   3        7.89        0.24      4.39 o 
   6   4   3       58.81       55.02      8.27 o 
   7   4   3        0.91        2.41      5.02 o 
  -9   5   3       97.23      106.72      8.26 o 
  -8   5   3      148.97      190.15     11.64 o 
  -7   5   3       72.13       84.87      6.83 o 
  -6   5   3      158.52      130.40      7.08 o 
  -5   5   3      378.06      551.42     18.24 o 
  -4   5   3       94.96      125.96      5.44 o 
  -3   5   3      111.75      126.88      5.63 o 
  -2   5   3       64.96       87.76      5.40 o 
  -1   5   3        0.01        0.50      2.84 o 
   0   5   3      186.67      190.36      9.90 o 
   1   5   3        0.03        0.27      2.65 o 
   2   5   3      155.85      128.30      6.44 o 
   3   5   3        2.21        2.74      3.10 o 
   4   5   3      276.03      285.22     16.29 o 
   5   5   3       55.16       51.84      7.05 o 
   6   5   3        8.20       14.52      4.72 o 
   7   5   3        0.46        0.05      5.56 o 
  -9   6   3      195.65      166.10     13.76 o 
  -8   6   3        0.30       -4.43      6.43 o 
  -7   6   3       94.52       93.58      9.00 o 
  -6   6   3      195.91      266.55     12.04 o 
  -5   6   3        0.64        0.18      4.37 o 
  -4   6   3      265.06      392.45     12.70 o 
  -3   6   3      176.66      194.10      8.84 o 
  -2   6   3        1.74        4.01      3.55 o 
  -1   6   3       55.38       81.82      9.55 o 
   0   6   3       31.82       40.62      4.67 o 
   1   6   3      451.07      399.48     13.44 o 
   2   6   3       87.51       82.11      7.06 o 
   3   6   3        4.41        6.26      4.19 o 
   4   6   3        4.79        1.44      4.27 o 
   5   6   3       26.24       20.18      6.47 o 
   6   6   3       36.74       63.34     19.54 o 
  -8   7   3       41.61       40.07      9.74 o 
  -7   7   3      218.62      248.94     15.09 o 
  -6   7   3       21.82       30.36      7.34 o 
  -5   7   3       58.83       96.28      9.34 o 
  -4   7   3       87.01       87.13      8.44 o 
  -3   7   3      114.00      124.39      8.17 o 
  -2   7   3      370.72      420.55     14.84 o 
  -1   7   3        6.70        4.51      3.37 o 
   0   7   3        5.38        3.65      3.05 o 
   1   7   3      207.61      172.64      7.98 o 
   2   7   3       15.55       15.60      3.96 o 
   3   7   3       38.74       33.62      8.28 o 
   4   7   3       37.22       35.50      7.35 o 
   5   7   3        0.01        7.70      4.90 o 
  -8   8   3      145.57      161.49     16.41 o 
  -7   8   3      319.98      316.40     17.26 o 
  -6   8   3       21.24       22.19      7.22 o 
  -5   8   3        0.30        2.21      5.97 o 
  -4   8   3       23.28       36.76      9.15 o 
  -3   8   3       11.74       15.11      5.48 o 
  -2   8   3        2.29        5.31      4.60 o 
  -1   8   3       92.83      118.17      9.62 o 
   0   8   3      134.77      129.30      9.69 o 
   1   8   3        7.53        8.20      6.33 o 
   2   8   3      141.74      133.60     17.52 o 
   4   8   3       17.88       20.69      9.18 o 
  -6   9   3      214.61      213.62     14.72 o 
  -5   9   3        7.54       20.98      8.60 o 
  -4   9   3       62.16       78.85     11.39 o 
  -3   9   3      100.31      105.68      9.40 o 
  -2   9   3      137.39      125.65     10.28 o 
  -1   9   3      354.24      338.86     15.34 o 
   0   9   3      294.98      249.16     11.86 o 
   1   9   3        5.19       -0.24      5.96 o 
   2   9   3        5.28       10.93      9.90 o 
   3   9   3        6.63        5.17      6.83 o 
  -4  10   3        2.82       10.64      7.55 o 
  -3  10   3      109.20       94.95     12.02 o 
  -2  10   3       11.65        9.70      5.62 o 
  -1  10   3       24.41       26.27      5.64 o 
   0  10   3       12.75        1.93      6.83 o 
   1  10   3       83.38       63.04     10.68 o 
  -3 -10   4        0.04        3.19      5.93 o 
  -2 -10   4        0.01        0.12      2.65 o 
  -1 -10   4       72.18       53.20      9.12 o 
   0 -10   4        1.34        0.26      5.71 o 
   1 -10   4       61.80       75.87     15.63 o 
   2 -10   4       38.83       34.22     11.26 o 
  -5  -9   4       15.41        9.45      6.85 o 
  -4  -9   4        0.95        4.89      5.50 o 
  -3  -9   4       63.43       61.38      9.19 o 
  -2  -9   4        2.62        2.55      5.11 o 
  -1  -9   4        6.88        2.56      4.97 o 
   0  -9   4       74.80       70.73     10.12 o 
   1  -9   4      236.09      244.05     15.73 o 
   2  -9   4      154.39      156.75     11.14 o 
   3  -9   4        7.26        7.08      5.80 o 
   4  -9   4        1.96        7.37      4.35 o 
  -6  -8   4       38.34       50.35     12.92 o 
  -5  -8   4      203.66      227.53     15.38 o 
  -4  -8   4      122.47      136.12     12.05 o 
  -3  -8   4       11.10        5.34      5.34 o 
  -2  -8   4      500.61      413.60     21.17 o 
  -1  -8   4       37.51       47.02      7.79 o 
   0  -8   4      155.26      127.01     11.25 o 
   1  -8   4      626.92      683.79     23.46 o 
   2  -8   4        7.25       11.97      5.43 o 
   3  -8   4      236.68      221.27     13.80 o 
   4  -8   4       17.95       11.34      6.27 o 
   5  -8   4      117.57      115.49     13.04 o 
  -7  -7   4       40.31       56.80     13.87 o 
  -6  -7   4       80.78      103.90     11.07 o 
  -5  -7   4        5.95       13.56      6.17 o 
  -4  -7   4        6.97       13.26      5.89 o 
  -3  -7   4       25.47       28.06      6.72 o 
  -2  -7   4      154.82      139.24     11.33 o 
   0  -7   4        0.39       -1.25      5.33 o 
   1  -7   4      206.60      167.66     10.77 o 
   2  -7   4      260.00      279.42     15.34 o 
   3  -7   4        8.16        3.93      5.15 o 
   4  -7   4      153.45      142.13     12.07 o 
   5  -7   4       79.97       66.83      7.59 o 
   6  -7   4       11.06       13.48      7.34 o 
  -8  -6   4        0.95       12.47      7.00 o 
  -7  -6   4      114.72      125.79      8.08 o 
  -6  -6   4      153.21      164.39      7.91 o 
  -5  -6   4        0.00        6.28      2.11 o 
  -4  -6   4      108.55      100.41      6.85 o 
  -3  -6   4       14.63       15.50      3.63 o 
  -2  -6   4      359.43      346.33     18.59 o 
  -1  -6   4      149.31      120.07     10.37 o 
   0  -6   4        4.26        3.93      4.96 o 
   1  -6   4      149.99      128.36     10.29 o 
   2  -6   4       64.92       62.96     13.55 o 
   3  -6   4        8.35        6.92      5.31 o 
   4  -6   4      188.62      168.18     10.64 o 
   5  -6   4       16.46       13.44      5.33 o 
   6  -6   4       31.68       22.01      7.63 o 
   7  -6   4       28.25       36.30      7.43 o 
  -9  -5   4       54.59       72.55      9.68 o 
  -8  -5   4      136.12      130.26     16.09 o 
  -7  -5   4       54.76       72.28     12.04 o 
  -6  -5   4       49.48       57.82      4.33 o 
  -5  -5   4      133.06      134.53      6.41 o 
  -4  -5   4       16.93       16.18      2.76 o 
  -3  -5   4      134.43      128.04      5.38 o 
  -2  -5   4       58.52       51.02      3.63 o 
  -1  -5   4       66.04       75.47      8.05 o 
   0  -5   4       44.13       52.42      3.74 o 
   1  -5   4      514.31      480.93     15.27 o 
   2  -5   4       39.89       45.21      4.51 o 
   3  -5   4       59.41       51.62      4.93 o 
   4  -5   4      257.37      237.30      9.97 o 
   5  -5   4      319.86      315.53     14.34 o 
   6  -5   4        0.06        1.97      6.13 o 
   7  -5   4      134.49      109.74     11.45 o 
  -9  -4   4        1.71       15.06     11.01 o 
  -8  -4   4        0.05        2.65      3.56 o 
  -7  -4   4      204.56      225.97      8.52 o 
  -6  -4   4       90.05      117.42      5.69 o 
  -5  -4   4      165.03      170.65      6.97 o 
  -4  -4   4      166.12      170.79      6.73 o 
  -3  -4   4      108.02      107.29      4.74 o 
  -2  -4   4       42.57       52.44      3.23 o 
   0  -4   4       94.75       95.40      5.05 o 
   1  -4   4       48.30       43.21      3.56 o 
   2  -4   4     1584.94     1678.50     45.45 o 
   3  -4   4      207.94      202.24      5.62 o 
   4  -4   4        0.60        1.22      1.86 o 
   5  -4   4      287.51      259.62     15.20 o 
   6  -4   4      283.43      242.84     10.49 o 
   7  -4   4      309.31      272.11     22.08 o 
 -10  -3   4       23.51       36.15      8.51 o 
  -9  -3   4       13.72       25.62     15.84 o 
  -8  -3   4        6.78        5.95      3.14 o 
  -7  -3   4        7.28       12.60      2.77 o 
  -6  -3   4      777.23      793.51     18.61 o 
  -5  -3   4      310.26      286.69      8.45 o 
  -4  -3   4      399.38      348.78     11.66 o 
  -3  -3   4      900.87      892.13     24.83 o 
  -2  -3   4        9.03       18.73      3.87 o 
  -1  -3   4      439.04      388.03     19.74 o 
   0  -3   4      216.88      201.62      5.74 o 
   1  -3   4      919.41      872.78     19.54 o 
   2  -3   4      235.14      192.99      5.12 o 
   3  -3   4      190.87      238.81      6.26 o 
   4  -3   4        0.06        0.00      1.62 o 
   5  -3   4        6.79        7.54      2.05 o 
   6  -3   4      113.48       97.81      7.29 o 
   7  -3   4       85.45       88.66     12.65 o 
   8  -3   4      126.34      145.52     10.89 o 
 -10  -2   4      134.06      132.31     10.70 o 
  -9  -2   4       20.14       18.65      5.01 o 
  -8  -2   4       10.23        8.74      3.56 o 
  -7  -2   4      101.08       93.12      5.20 o 
  -6  -2   4      364.92      349.16      9.53 o 
  -5  -2   4      320.48      299.18      8.30 o 
  -4  -2   4      195.14      184.39      6.43 o 
  -3  -2   4        4.34        2.73      1.51 o 
  -2  -2   4      196.55      244.38      7.80 o 
  -1  -2   4      995.93      890.34     27.20 o 
   0  -2   4      490.85      473.03     16.64 o 
   1  -2   4      467.07      428.89     10.47 o 
   2  -2   4      541.02      614.78     12.47 o 
   3  -2   4       30.13       31.46      2.29 o 
   4  -2   4      336.50      291.25      9.27 o 
   5  -2   4       68.87       57.49      4.42 o 
   6  -2   4       79.06       67.40      5.82 o 
   7  -2   4      110.36       90.03      9.35 o 
   8  -2   4        0.01        6.67      4.29 o 
 -10  -1   4        2.61       24.64     12.61 o 
  -9  -1   4        2.40        6.77      4.21 o 
  -8  -1   4        8.45        5.20      3.05 o 
  -7  -1   4      140.28      129.43      6.61 o 
  -6  -1   4      145.58      142.43      6.52 o 
  -5  -1   4      311.77      276.86      8.14 o 
  -4  -1   4      967.67     1085.21     26.56 o 
  -3  -1   4      184.92      197.44      7.13 o 
  -2  -1   4     1351.36     1080.76     57.89 o 
  -1  -1   4     1711.78     1751.05     36.05 o 
   0  -1   4      507.62      462.05     11.61 o 
   1  -1   4      742.16      873.91     25.41 o 
   2  -1   4       78.23       77.34      3.56 o 
   3  -1   4      466.70      416.45     10.38 o 
   4  -1   4       23.34       22.73      3.17 o 
   5  -1   4       43.44       42.88      4.28 o 
   6  -1   4       38.48       46.73      6.90 o 
   7  -1   4       47.38       44.08      5.66 o 
   8  -1   4        9.81       15.24      5.12 o 
 -10   0   4       23.02       27.97      4.89 o 
  -9   0   4       18.86       21.86      4.79 o 
  -8   0   4      204.69      173.69      9.73 o 
  -7   0   4      256.52      231.99      9.11 o 
  -6   0   4      125.63      116.91      5.78 o 
  -5   0   4      363.80      412.70     12.53 o 
  -4   0   4      242.04      233.66     12.97 o 
  -3   0   4      352.14      299.21     13.60 o 
  -2   0   4       63.75       53.11      2.87 o 
  -1   0   4       37.28       36.18      2.15 o 
   0   0   4      217.33      226.28      5.93 o 
   1   0   4      184.18      154.84      4.35 o 
   2   0   4      390.26      407.09     10.40 o 
   3   0   4      436.96      387.75     11.00 o 
   4   0   4      329.40      265.88      9.68 o 
   5   0   4       86.05       75.83      6.99 o 
   6   0   4        0.32        0.24      3.60 o 
   7   0   4        3.95        8.63      3.71 o 
   8   0   4      135.24      112.63     10.41 o 
 -10   1   4       29.48       28.76      5.19 o 
  -9   1   4      155.94      127.75     11.93 o 
  -8   1   4        3.31        9.33      3.63 o 
  -7   1   4      144.91      134.21      6.77 o 
  -6   1   4      355.11      385.89     12.39 o 
  -5   1   4        4.43        5.30      1.35 o 
  -4   1   4       90.68       97.20      3.92 o 
  -3   1   4        2.60        2.27      1.54 o 
  -2   1   4        0.67        0.94      1.36 o 
  -1   1   4      998.18     1003.92     22.94 o 
   0   1   4       56.45       53.57      2.66 o 
   1   1   4      141.41      141.48      4.59 o 
   2   1   4      961.68      815.38     20.24 o 
   3   1   4      313.24      249.03      8.20 o 
   4   1   4     1464.08     1372.02     43.09 o 
   5   1   4        5.21        5.70      2.82 o 
   6   1   4       15.09       22.61      4.28 o 
   7   1   4       54.51       49.69      8.29 o 
   8   1   4       60.67       67.42     13.85 o 
 -10   2   4       91.95       81.77     11.08 o 
  -9   2   4      220.16      238.90     16.13 o 
  -8   2   4        7.65        3.41      3.74 o 
  -7   2   4       27.55       52.05      6.42 o 
  -6   2   4       41.89       36.89      3.04 o 
  -5   2   4      318.54      331.96      7.42 o 
  -4   2   4     2145.91     2424.99     66.81 o 
  -3   2   4        6.44        4.14      1.33 o 
  -2   2   4      529.69      553.65     16.64 o 
  -1   2   4       19.97       18.49      2.16 o 
   0   2   4       61.89       71.38      3.88 o 
   1   2   4      801.11      703.04     17.26 o 
   2   2   4       26.17       20.12      2.59 o 
   3   2   4       60.05       63.29      4.57 o 
   4   2   4      364.97      307.31     10.97 o 
   5   2   4       50.47       60.13      5.84 o 
   6   2   4       85.50       83.96      9.47 o 
   7   2   4        5.59        3.52      4.55 o 
 -10   3   4      240.11      253.87     17.62 o 
  -9   3   4       61.46       57.80      7.60 o 
  -8   3   4        2.51        0.64      3.09 o 
  -7   3   4       27.28       29.61      3.61 o 
  -6   3   4      218.42      215.85      6.69 o 
  -5   3   4       91.43       83.27      4.04 o 
  -4   3   4      694.18      653.42     12.72 o 
  -3   3   4     3344.41     4743.83     97.02 o 
  -2   3   4      113.52      127.83      6.66 o 
  -1   3   4        0.02        8.93      2.71 o 
   0   3   4       29.24       30.20      3.10 o 
   1   3   4      334.63      265.31      8.22 o 
   2   3   4      277.73      226.42      9.64 o 
   3   3   4      125.02      106.25      7.29 o 
   4   3   4      372.68      345.56     13.01 o 
   5   3   4       21.68       22.18      5.83 o 
   6   3   4        3.53       -1.77      4.63 o 
   7   3   4      283.45      292.78     25.92 o 
 -10   4   4        0.01       -4.21      5.62 o 
  -9   4   4      147.96      146.54      8.45 o 
  -8   4   4        5.62        5.92      3.85 o 
  -7   4   4       57.84       52.09      5.61 o 
  -6   4   4      338.28      354.64     12.06 o 
  -5   4   4       48.73       45.73      3.51 o 
  -4   4   4        0.09        1.42      1.77 o 
  -3   4   4      267.27      267.31      9.01 o 
  -2   4   4        6.97        1.36      2.65 o 
  -1   4   4      640.99      636.25     18.88 o 
   0   4   4      266.81      207.09      8.91 o 
   1   4   4      194.13      236.57     10.44 o 
   2   4   4       48.56       55.00      4.44 o 
   3   4   4        0.02        0.21      2.84 o 
   4   4   4       63.44       68.40     11.73 o 
   5   4   4       21.75       14.53      6.22 o 
   6   4   4      184.55      158.83     13.03 o 
   7   4   4       27.72       27.43     10.16 o 
 -10   5   4      196.93      240.22     12.64 o 
  -9   5   4       11.05       12.53      4.52 o 
  -8   5   4      305.55      298.96     14.45 o 
  -7   5   4       88.01       91.60      8.85 o 
  -6   5   4       84.96       89.02      6.28 o 
  -5   5   4       96.28      127.19      8.79 o 
  -4   5   4      197.60      199.27      7.52 o 
  -3   5   4      221.30      274.68     10.04 o 
  -2   5   4      192.45      188.63      8.26 o 
  -1   5   4      129.59      115.56      6.69 o 
   0   5   4       32.20       32.73      4.43 o 
   1   5   4       21.95       25.51      3.74 o 
   2   5   4       30.82       33.58      4.41 o 
   3   5   4       24.44       18.64      3.54 o 
   4   5   4        2.29        1.80      5.47 o 
   5   5   4      132.69      129.19     15.24 o 
   6   5   4        0.22        0.95      5.51 o 
  -9   6   4       75.73       47.87      9.36 o 
  -8   6   4        0.04       -2.28      4.97 o 
  -7   6   4       92.44      101.44      9.62 o 
  -6   6   4        5.75        3.53      4.49 o 
  -5   6   4      117.91      112.47      8.03 o 
  -4   6   4      166.01      175.63      8.42 o 
  -3   6   4      237.88      246.00     10.21 o 
  -2   6   4      284.44      293.94     10.98 o 
  -1   6   4     2003.07     1955.31     52.64 o 
   0   6   4      265.56      228.86      9.89 o 
   1   6   4       75.37       69.16      5.54 o 
   2   6   4       24.66       30.34      5.62 o 
   3   6   4       83.78       78.59     19.26 o 
   4   6   4      253.70      229.76     14.85 o 
   5   6   4       30.82       61.82     19.03 o 
  -8   7   4      158.67      150.20     15.39 o 
  -7   7   4       13.13       14.79      8.60 o 
  -6   7   4       28.78       21.65      6.96 o 
  -5   7   4        2.73       18.77      6.16 o 
  -4   7   4      264.16      258.82     12.08 o 
  -3   7   4        0.11        0.91      3.61 o 
  -2   7   4      280.68      256.01     11.28 o 
  -1   7   4       17.34       14.63      3.98 o 
   0   7   4       51.99       60.81      7.77 o 
   1   7   4       18.88       16.74      3.68 o 
   2   7   4        8.73       10.47     13.35 o 
   3   7   4      232.78      214.56     18.49 o 
   4   7   4      155.67      152.29     12.42 o 
   5   7   4        8.80       14.50      6.54 o 
  -7   8   4        3.83        1.19      6.50 o 
  -6   8   4       74.39       98.33     10.65 o 
  -5   8   4      126.91      146.49     18.16 o 
  -4   8   4      286.79      322.37     33.58 o 
  -3   8   4       69.83       74.19      8.02 o 
  -2   8   4        6.77        7.78      5.16 o 
  -1   8   4      193.06      178.68     11.42 o 
   0   8   4       47.41       43.50      9.27 o 
   1   8   4      153.32      145.61      7.45 o 
   2   8   4      125.74      129.09     20.72 o 
   3   8   4        1.49       11.58     11.24 o 
  -6   9   4       17.73       15.55      7.63 o 
  -5   9   4        5.67       11.14      7.89 o 
  -4   9   4      594.27      637.66     77.16 o 
  -3   9   4      109.69      102.77     11.85 o 
  -2   9   4       73.65       66.66      8.07 o 
  -1   9   4       61.61       64.10      7.71 o 
   0   9   4       18.33       26.28      5.48 o 
   1   9   4       13.22       13.80     11.30 o 
   2   9   4       36.70       23.86     11.56 o 
  -4  10   4       14.93       13.47      8.61 o 
  -3  10   4        8.06       -2.39      6.48 o 
  -2  10   4      103.01      117.19     11.83 o 
  -1  10   4        2.58        1.53      5.23 o 
   0  10   4        0.16        3.35      9.74 o 
  -3 -10   5       17.45       21.51      8.25 o 
  -2 -10   5       29.09       40.68      8.57 o 
  -1 -10   5       33.00       53.43      9.74 o 
   0 -10   5       64.14       68.72     10.16 o 
   1 -10   5        0.01       -0.49      6.53 o 
  -5  -9   5       18.72       20.17      7.57 o 
  -4  -9   5       11.29       11.06      6.75 o 
  -3  -9   5      163.09      140.58     16.75 o 
  -2  -9   5       60.51       67.03      9.67 o 
  -1  -9   5       42.69       46.70      8.29 o 
   0  -9   5       49.36       41.04     17.32 o 
   1  -9   5      323.29      257.38     23.15 o 
   2  -9   5       23.99       22.12      5.67 o 
   3  -9   5       11.67        9.69      7.31 o 
  -6  -8   5       10.93       20.28      7.21 o 
  -5  -8   5        0.34        5.70      5.90 o 
  -4  -8   5      253.01      254.57     16.29 o 
  -3  -8   5      186.52      169.26     12.75 o 
  -2  -8   5        9.98       10.29      6.46 o 
  -1  -8   5       64.03       59.39     12.00 o 
   0  -8   5       36.42       39.32      7.11 o 
   1  -8   5        2.69       -3.79      4.03 o 
   2  -8   5        1.25        1.88      5.14 o 
   3  -8   5      171.20      184.19     13.22 o 
   4  -8   5       15.27       13.19     19.26 o 
   5  -8   5       50.29       30.60      7.56 o 
  -7  -7   5       65.33       73.12     14.65 o 
  -6  -7   5      157.40      170.57     13.43 o 
  -5  -7   5        7.50       11.56      7.35 o 
  -4  -7   5        1.04       -2.72      4.87 o 
  -3  -7   5        3.96        4.83      4.98 o 
  -2  -7   5       66.01       60.87      8.51 o 
  -1  -7   5        2.07        1.64      4.50 o 
   0  -7   5       30.63       49.25     10.12 o 
   1  -7   5       51.55       49.13      6.26 o 
   2  -7   5       66.52       47.33      7.16 o 
   3  -7   5        8.42       10.43      5.51 o 
   4  -7   5      152.93      129.02     11.79 o 
   5  -7   5      131.86       82.25     13.64 o 
  -8  -6   5       48.91       57.48     17.86 o 
  -7  -6   5      140.07      172.87      6.92 o 
  -6  -6   5       19.73       28.35      4.57 o 
  -5  -6   5       48.31       42.86      7.58 o 
  -4  -6   5      678.78      658.92     30.22 o 
  -3  -6   5       13.86        8.65      9.20 o 
  -2  -6   5       75.13       82.65      9.31 o 
  -1  -6   5       31.74       28.75      5.68 o 
   0  -6   5      513.35      418.01     18.02 o 
   1  -6   5      562.84      563.24     24.12 o 
   2  -6   5        0.39        1.79      3.85 o 
   3  -6   5       32.37       31.39      6.64 o 
   4  -6   5      300.61      264.55     13.41 o 
   5  -6   5        0.25        1.33      6.12 o 
   6  -6   5      193.15      179.44     14.73 o 
  -9  -5   5       64.34       95.07      8.57 o 
  -8  -5   5        9.87       20.75      6.50 o 
  -7  -5   5      162.35      182.54      6.42 o 
  -6  -5   5        3.99        5.02      2.18 o 
  -5  -5   5      155.10      238.64     10.12 o 
  -4  -5   5       95.57       89.53      4.88 o 
  -3  -5   5       15.43       16.84      2.93 o 
  -2  -5   5      158.19      124.72     10.63 o 
  -1  -5   5      119.41       87.85      9.32 o 
   0  -5   5      921.41      955.28     31.09 o 
   1  -5   5      547.61      453.73     20.31 o 
   2  -5   5       10.70       10.15      3.37 o 
   3  -5   5        4.96        4.56      2.81 o 
   4  -5   5       39.76       31.09      5.44 o 
   5  -5   5      889.59      850.50     50.20 o 
   6  -5   5       49.39       44.23      7.22 o 
   7  -5   5        4.38       20.52     10.56 o 
  -9  -4   5        0.04        9.46      4.19 o 
  -8  -4   5       84.08       88.44      7.78 o 
  -7  -4   5      278.71      322.49      8.97 o 
  -6  -4   5      211.17      226.14      7.73 o 
  -5  -4   5        5.65        7.04      2.41 o 
  -4  -4   5       33.63       40.41      3.48 o 
  -3  -4   5      177.92      159.66      8.73 o 
  -2  -4   5      226.26      175.55      8.81 o 
  -1  -4   5      690.39      726.67     20.90 o 
   0  -4   5       16.15       14.71      2.35 o 
   1  -4   5      193.42      167.82      9.39 o 
   2  -4   5      109.99      119.06      5.84 o 
   3  -4   5      177.28      140.81      6.23 o 
   4  -4   5       54.26       51.08      4.38 o 
   5  -4   5       25.23       22.58      5.39 o 
   6  -4   5       31.55       29.22      9.63 o 
   7  -4   5       80.78       94.53     14.13 o 
 -10  -3   5       47.73       75.33     11.35 o 
  -9  -3   5       78.79       84.77      7.69 o 
  -8  -3   5        1.01       10.02      3.89 o 
  -7  -3   5      878.64      804.55     19.45 o 
  -6  -3   5      499.41      484.84     14.25 o 
  -5  -3   5       74.85       77.30      6.87 o 
  -4  -3   5      428.24      369.22     10.90 o 
  -3  -3   5       41.46       32.05      4.14 o 
  -2  -3   5       49.32       43.24      3.79 o 
  -1  -3   5       53.69       54.46      2.80 o 
   0  -3   5        7.93        5.10      1.45 o 
   1  -3   5      366.58      348.57      8.38 o 
   2  -3   5       43.13       42.93      2.94 o 
   3  -3   5        1.74        0.42      1.74 o 
   4  -3   5      194.95      171.30      5.64 o 
   5  -3   5      137.32      134.19      6.77 o 
   6  -3   5        2.04        2.39      5.13 o 
   7  -3   5        2.00        6.16      5.55 o 
 -10  -2   5       31.89       33.07      8.26 o 
  -9  -2   5       91.98      105.73      8.00 o 
  -8  -2   5       12.89       14.50      3.13 o 
  -7  -2   5      296.59      267.90     11.46 o 
  -6  -2   5        0.12        0.29      1.81 o 
  -5  -2   5        1.82        4.64      1.91 o 
  -4  -2   5       65.85       61.67      3.78 o 
  -3  -2   5       82.62       60.07      3.64 o 
  -2  -2   5       12.20        7.52      2.40 o 
  -1  -2   5      299.24      284.35      7.96 o 
   0  -2   5      713.95      688.81     16.76 o 
   1  -2   5       70.47       73.21      3.19 o 
   2  -2   5      957.52      985.13     19.33 o 
   3  -2   5      123.72      106.80      4.27 o 
   4  -2   5      163.02      145.40      6.51 o 
   5  -2   5        0.02        1.95      2.76 o 
   6  -2   5       11.38       19.04      4.03 o 
   7  -2   5      311.51      342.50     26.41 o 
 -10  -1   5       11.81        7.61      4.01 o 
  -9  -1   5       21.89       17.54      6.61 o 
  -8  -1   5       14.96       14.89      5.40 o 
  -7  -1   5       64.34       81.70      6.88 o 
  -6  -1   5       64.42       62.09      5.12 o 
  -5  -1   5      129.83      107.92      4.83 o 
  -4  -1   5      781.75      997.99     27.96 o 
  -3  -1   5      767.50      665.64     20.88 o 
  -2  -1   5      127.51      110.81      4.27 o 
  -1  -1   5      120.44      143.24      4.91 o 
   0  -1   5       60.00       62.68      2.63 o 
   1  -1   5     1318.46     1456.08     28.35 o 
   2  -1   5        3.57        2.75      1.66 o 
   3  -1   5       51.29       46.95      3.40 o 
   4  -1   5        9.00        7.83      2.85 o 
   5  -1   5        0.16       -1.60      3.05 o 
   6  -1   5      219.86      187.91     15.68 o 
   7  -1   5       90.17       88.88      7.88 o 
 -10   0   5        8.67        9.59      3.37 o 
  -9   0   5       35.38       31.21      7.50 o 
  -8   0   5       10.43       13.39      3.61 o 
  -7   0   5      414.74      418.38     17.09 o 
  -6   0   5       57.34       50.75      4.99 o 
  -5   0   5        8.22        9.33      3.07 o 
  -4   0   5      552.71      495.24     23.94 o 
  -3   0   5     1141.38     1041.72     28.64 o 
  -2   0   5      177.11      166.68      5.74 o 
  -1   0   5       15.01       13.30      1.70 o 
   0   0   5     2542.31     2792.53     53.00 o 
   1   0   5        5.14        7.22      1.63 o 
   2   0   5     1692.36     1536.60     38.28 o 
   3   0   5      345.61      300.90      9.67 o 
   4   0   5       96.38       81.80      5.91 o 
   5   0   5      211.47      212.46     10.65 o 
   6   0   5      162.69      149.01      9.14 o 
   7   0   5       36.19       38.90      5.76 o 
 -10   1   5       13.69       23.22      7.28 o 
  -9   1   5       21.63       30.55      7.02 o 
  -8   1   5       24.08       24.14      3.61 o 
  -7   1   5      165.42      124.89      6.49 o 
  -6   1   5     1595.90     1493.17     37.86 o 
  -5   1   5        0.14        1.98      1.65 o 
  -4   1   5       52.19       37.54      3.17 o 
  -3   1   5       89.10       92.23      6.29 o 
  -2   1   5       83.77       69.98      2.78 o 
  -1   1   5     1440.34     1417.33     29.47 o 
   0   1   5      883.42      772.80     16.89 o 
   1   1   5      671.63      658.54     16.24 o 
   2   1   5      336.69      304.73      9.13 o 
   3   1   5      115.15      105.79      6.47 o 
   4   1   5       38.29       43.31      4.58 o 
   5   1   5      112.52       98.07      7.65 o 
   6   1   5        7.99        2.53      3.74 o 
   7   1   5        0.21       -0.38      3.60 o 
 -10   2   5       13.16       15.96      6.87 o 
  -9   2   5       10.21       12.58      4.65 o 
  -8   2   5        2.88        3.95      3.62 o 
  -7   2   5     2636.40     2916.28     71.85 o 
  -6   2   5        0.11       -2.28      2.08 o 
  -5   2   5        0.30        2.31      2.49 o 
  -4   2   5        5.98       12.48      3.02 o 
  -3   2   5      238.06      212.39      6.93 o 
  -2   2   5      587.27      594.74     17.50 o 
  -1   2   5      107.21       95.17      4.45 o 
   0   2   5       87.72       93.75      4.65 o 
   1   2   5       19.64       23.64      2.84 o 
   2   2   5        0.11        0.84      2.11 o 
   3   2   5      272.38      266.57     12.04 o 
   4   2   5        9.86        5.73      3.21 o 
   5   2   5       29.70       37.05      5.35 o 
   6   2   5      136.41      126.69      8.31 o 
   7   2   5        8.87       18.21      8.75 o 
 -10   3   5      191.64      178.81     17.75 o 
  -9   3   5       69.88       75.65      8.36 o 
  -8   3   5        4.81        5.90      3.13 o 
  -7   3   5       41.23       41.48      3.94 o 
  -6   3   5      117.58      110.66      6.43 o 
  -5   3   5       94.48      125.52      7.30 o 
  -4   3   5       15.65       12.74      1.91 o 
  -3   3   5       32.53       48.44      4.44 o 
  -2   3   5        4.54        0.00      2.01 o 
  -1   3   5       61.58       97.05     11.68 o 
   0   3   5      133.22      106.56      5.44 o 
   1   3   5        8.64       13.08      2.79 o 
   2   3   5      760.79      735.45     30.69 o 
   3   3   5      387.83      333.30     13.32 o 
   4   3   5        1.92        4.25      3.72 o 
   5   3   5      324.98      315.71     15.90 o 
   6   3   5       88.65      100.12     11.41 o 
 -10   4   5       25.56       10.90      7.11 o 
  -9   4   5       65.01       61.76      5.89 o 
  -8   4   5        3.41        8.82      5.08 o 
  -7   4   5        0.03        1.46      4.65 o 
  -6   4   5       40.26       47.61      4.81 o 
  -5   4   5      466.70      424.28     15.12 o 
  -4   4   5      338.04      396.26     10.48 o 
  -3   4   5       71.19       72.84      5.08 o 
  -2   4   5      124.74      159.56      8.59 o 
  -1   4   5        5.97        8.78      2.84 o 
   0   4   5        3.73        2.96      2.76 o 
   1   4   5       53.57       52.73      4.79 o 
   2   4   5       56.02       50.70      5.31 o 
   3   4   5      214.24      197.76     11.15 o 
   4   4   5       48.17       50.53      6.47 o 
   5   4   5       46.18       54.40     12.47 o 
   6   4   5        0.85        1.63      7.01 o 
 -10   5   5      216.09      215.83     12.06 o 
  -9   5   5       15.86        4.86      8.73 o 
  -8   5   5       45.48       47.00      7.26 o 
  -7   5   5       69.32       60.83      7.68 o 
  -6   5   5       66.86       54.97      8.51 o 
  -5   5   5      588.24      745.73     28.67 o 
  -4   5   5      804.98      765.44     20.60 o 
  -3   5   5       44.39       51.17      4.90 o 
  -2   5   5      108.50      111.01      6.56 o 
  -1   5   5      204.04      207.90     11.91 o 
   0   5   5       36.34       33.76      4.42 o 
   1   5   5       75.40       70.32      7.30 o 
   2   5   5      756.39      698.20     23.45 o 
   3   5   5        9.43        7.79      4.24 o 
   4   5   5        9.76       16.71      7.67 o 
   5   5   5      118.76      125.10     15.65 o 
  -9   6   5      101.74       90.04      9.57 o 
  -8   6   5       84.16       86.47      9.06 o 
  -7   6   5        1.02       10.76      5.72 o 
  -6   6   5      110.25      125.32      9.00 o 
  -5   6   5        0.33        2.65      3.10 o 
  -4   6   5      348.31      496.13     19.80 o 
  -3   6   5      209.29      206.25      9.37 o 
  -2   6   5       59.96       53.66      5.31 o 
  -1   6   5      884.71      843.83     25.31 o 
   0   6   5        2.02        1.04      2.76 o 
   1   6   5       25.82       25.29      3.52 o 
   2   6   5      152.87      129.21      8.54 o 
   3   6   5       43.20       66.30     12.30 o 
   4   6   5       72.04       82.05     14.52 o 
   5   6   5        3.68        6.65      5.83 o 
  -8   7   5        1.17        0.80      8.18 o 
  -7   7   5       64.72       57.58     10.84 o 
  -6   7   5      192.62      192.36     13.34 o 
  -5   7   5       30.44       23.77      5.87 o 
  -4   7   5       97.53       86.25      7.87 o 
  -3   7   5       29.09       31.68      4.82 o 
  -2   7   5      778.93      730.96     22.96 o 
  -1   7   5        0.20       -2.73      3.54 o 
   0   7   5       32.03       38.90      5.06 o 
   1   7   5       18.08       12.80      6.40 o 
   2   7   5       15.60       16.65      4.29 o 
   3   7   5       75.69       42.24     10.91 o 
   4   7   5       31.63       27.53     12.06 o 
  -7   8   5        0.16        2.20      6.74 o 
  -6   8   5       62.57       70.67      9.32 o 
  -5   8   5        6.54       14.18      6.88 o 
  -4   8   5       22.85       46.67      7.79 o 
  -3   8   5        1.67       -1.11      4.86 o 
  -2   8   5       25.77       27.10      6.11 o 
  -1   8   5      322.53      290.47     20.33 o 
   0   8   5       20.86       26.16      6.80 o 
   1   8   5        7.90        1.58      5.38 o 
   3   8   5       49.83       99.23     12.41 o 
  -6   9   5       45.85       46.46     11.95 o 
  -5   9   5       48.56       66.64     18.10 o 
  -4   9   5       22.36       24.12      9.34 o 
  -3   9   5       82.05       90.37     11.92 o 
  -2   9   5        0.65       -1.06      4.69 o 
  -1   9   5        3.48        5.51      5.55 o 
   0   9   5       31.11       38.22     10.44 o 
   1   9   5        8.33       11.72     11.64 o 
  -2 -10   6        9.02       12.93      7.36 o 
  -1 -10   6        2.79       -0.58      6.80 o 
   0 -10   6      175.34      134.25     15.59 o 
  -5  -9   6        0.25       -1.57      6.23 o 
  -4  -9   6        2.51       -0.06      6.23 o 
  -3  -9   6       50.03       40.12      8.50 o 
  -2  -9   6        3.12        2.88      5.71 o 
  -1  -9   6      268.34      221.29     21.12 o 
   0  -9   6       47.69       45.84     11.12 o 
   1  -9   6        9.91        8.20      8.61 o 
   2  -9   6      147.17      144.54     11.21 o 
  -6  -8   6       30.40       35.13      8.41 o 
  -5  -8   6       11.26       14.10      6.78 o 
  -4  -8   6       80.52       93.06     11.33 o 
  -3  -8   6        8.87        5.04      5.71 o 
  -2  -8   6        2.61       -0.52      5.38 o 
  -1  -8   6       52.62       58.84     11.29 o 
   0  -8   6       76.97       76.31     13.38 o 
   1  -8   6       19.85       22.51      5.33 o 
   2  -8   6        0.15       -0.44      5.07 o 
   3  -8   6       61.15       54.07     10.24 o 
   4  -8   6        4.55       15.90      5.90 o 
  -7  -7   6       39.54       49.62      8.73 o 
  -6  -7   6       10.41       17.57      6.73 o 
  -5  -7   6        4.98       12.07      6.24 o 
  -4  -7   6       22.79       19.43      6.55 o 
  -3  -7   6      107.72      105.88     11.19 o 
  -2  -7   6        7.83        3.51      5.23 o 
  -1  -7   6      383.46      107.19     12.35 o 
   0  -7   6       21.81       19.88      8.95 o 
   1  -7   6        1.36        0.58      4.54 o 
   2  -7   6      318.18      280.04     15.59 o 
   3  -7   6       62.96       58.18      8.02 o 
   4  -7   6      416.78      327.65     18.15 o 
   5  -7   6       55.49       24.37     12.58 o 
  -8  -6   6        0.15       -8.59      9.53 o 
  -7  -6   6       44.11       52.74      6.46 o 
  -6  -6   6      170.84      186.39     10.32 o 
  -5  -6   6       15.42        8.15      5.75 o 
  -4  -6   6     1088.89      968.88     63.61 o 
  -3  -6   6      141.75      101.29     10.32 o 
  -2  -6   6      161.46      138.92     13.81 o 
  -1  -6   6      123.02      107.49     13.13 o 
   0  -6   6      201.12      155.43      9.52 o 
   1  -6   6      185.02      151.12     11.04 o 
   3  -6   6       75.13       61.42     10.51 o 
   4  -6   6        0.15        0.66      6.58 o 
   5  -6   6       32.86       24.46      7.27 o 
  -9  -5   6       85.20      130.84     10.48 o 
  -8  -5   6       31.45       90.43     11.60 o 
  -7  -5   6       34.28       35.60      4.34 o 
  -6  -5   6        8.61       10.25      2.37 o 
  -5  -5   6      477.82      505.46     14.55 o 
  -4  -5   6       75.39       70.31      5.16 o 
  -3  -5   6      557.16      468.10     17.69 o 
  -2  -5   6       38.34       49.33     10.21 o 
  -1  -5   6      221.94      179.89     17.16 o 
   0  -5   6      223.78      213.80     12.44 o 
   1  -5   6       31.51       21.14      5.56 o 
   2  -5   6       24.40       22.27      4.15 o 
   3  -5   6      195.34      176.77     12.37 o 
   4  -5   6       20.74       14.07      7.50 o 
   5  -5   6       94.67       97.35      9.42 o 
   6  -5   6       27.75       36.16     21.88 o 
  -9  -4   6       22.87       27.81      5.72 o 
  -8  -4   6        7.24        7.61      4.26 o 
  -7  -4   6        2.68        0.08      2.35 o 
  -6  -4   6       30.27       39.43      3.79 o 
  -5  -4   6       41.98       51.11      4.40 o 
  -4  -4   6      261.20      237.81     11.55 o 
  -3  -4   6        0.03        2.30      4.24 o 
  -2  -4   6        0.12       -2.71      2.77 o 
  -1  -4   6      315.24      300.52     10.55 o 
   0  -4   6      582.41      485.79     17.08 o 
   1  -4   6       41.66       40.36      3.78 o 
   2  -4   6      346.04      310.68      9.83 o 
   3  -4   6       95.29       97.40      8.77 o 
   4  -4   6      187.63      184.20     11.47 o 
   5  -4   6        0.39        3.85     13.97 o 
   6  -4   6       21.22       16.03      7.17 o 
 -10  -3   6       67.32       68.66     11.27 o 
  -9  -3   6        7.31        4.95      4.78 o 
  -8  -3   6      137.23      151.27      9.44 o 
  -7  -3   6        0.11        1.40      2.91 o 
  -6  -3   6      117.28      102.15      6.14 o 
  -5  -3   6        2.21        0.99      2.10 o 
  -4  -3   6       20.28       27.49      4.35 o 
  -3  -3   6        5.09        6.20      2.01 o 
  -2  -3   6       17.98       22.93      3.55 o 
  -1  -3   6      248.27      196.64      9.38 o 
   0  -3   6      597.42      534.77     18.34 o 
   1  -3   6       93.47       86.00      4.78 o 
   2  -3   6      143.28      113.09      5.66 o 
   3  -3   6      319.24      308.74      9.15 o 
   4  -3   6        5.86        8.95      3.52 o 
   5  -3   6      390.47      329.43     14.35 o 
   6  -3   6      239.15      212.60     13.84 o 
 -10  -2   6        0.03        5.31      5.90 o 
  -9  -2   6      178.31      161.39     11.68 o 
  -8  -2   6      275.14      279.34     13.58 o 
  -7  -2   6       21.64       17.68      4.30 o 
  -6  -2   6        0.54        1.60      2.02 o 
  -5  -2   6      414.99      439.88     14.72 o 
  -4  -2   6      167.58      171.83      6.88 o 
  -3  -2   6      410.83      426.71     13.47 o 
  -2  -2   6       55.96       57.86      3.41 o 
  -1  -2   6      371.85      328.67      8.48 o 
   0  -2   6     1683.51     1567.54     33.21 o 
   1  -2   6        1.00       -1.18      1.77 o 
   2  -2   6       67.58       62.33      3.63 o 
   3  -2   6       18.26       12.45      2.96 o 
   4  -2   6      383.34      373.29     11.95 o 
   5  -2   6       79.05       63.85      6.01 o 
   6  -2   6      104.48      120.89     10.27 o 
   7  -2   6       25.06       37.70      7.77 o 
 -10  -1   6        1.80        2.96      5.67 o 
  -9  -1   6        2.65        7.59      8.46 o 
  -8  -1   6      246.49      284.25     13.81 o 
  -7  -1   6      808.85      761.57     32.13 o 
  -6  -1   6      135.36      118.32      7.89 o 
  -5  -1   6      363.75      352.41     11.38 o 
  -4  -1   6      227.72      230.01      8.11 o 
  -3  -1   6       76.39       58.35      3.98 o 
  -2  -1   6      462.66      419.72      9.93 o 
  -1  -1   6      849.94      787.30     17.36 o 
   0  -1   6       77.40       74.78      2.94 o 
   1  -1   6      291.66      312.84      8.62 o 
   2  -1   6       47.48       40.21      3.11 o 
   3  -1   6      130.98      115.48      6.72 o 
   4  -1   6       32.48       30.71      5.07 o 
   5  -1   6      144.09      128.81     14.88 o 
   6  -1   6        2.75       -1.10      4.90 o 
   7  -1   6       36.35       30.15      6.23 o 
 -10   0   6      138.43      148.29     13.34 o 
  -9   0   6       19.91       29.65      7.50 o 
  -8   0   6      106.16       96.63     10.51 o 
  -7   0   6       14.03       15.56      4.16 o 
  -6   0   6        0.62       -0.19      3.58 o 
  -5   0   6       81.68       96.51      8.52 o 
  -4   0   6       25.54       13.31      2.40 o 
  -3   0   6      562.75      469.38     16.37 o 
  -2   0   6       28.17       29.88      2.28 o 
  -1   0   6      492.28      438.75      9.77 o 
   0   0   6       73.70       84.44      3.69 o 
   1   0   6        1.32        0.97      2.04 o 
   2   0   6      121.04      102.29      5.21 o 
   3   0   6      144.26      127.80      7.07 o 
   4   0   6        7.00        4.30      4.21 o 
   5   0   6       70.74       84.24      9.10 o 
   6   0   6       24.86       21.17      5.54 o 
   7   0   6        0.04       -1.10      4.55 o 
 -10   1   6       13.07        6.85      5.99 o 
  -9   1   6       86.27       85.94      8.13 o 
  -8   1   6       87.70       77.69      5.43 o 
  -7   1   6        0.24       -1.09      2.37 o 
  -6   1   6      346.63      329.67     11.82 o 
  -5   1   6       64.19       54.44      3.35 o 
  -4   1   6      535.52      477.71     16.34 o 
  -3   1   6      307.66      270.74     14.37 o 
  -2   1   6      109.99       91.10      4.34 o 
  -1   1   6      139.77      149.17      5.12 o 
   0   1   6       21.70       21.13      2.43 o 
   1   1   6      181.12      186.79     10.69 o 
   2   1   6      276.91      235.96      9.63 o 
   3   1   6       72.24       73.53      5.59 o 
   4   1   6        4.91        4.43      4.55 o 
   5   1   6       12.46       11.41      5.78 o 
   6   1   6        7.16       12.32      6.59 o 
 -10   2   6       13.78       13.05      6.52 o 
  -9   2   6       45.31       49.42      6.86 o 
  -8   2   6       46.69       36.16      6.03 o 
  -7   2   6      540.19      484.61     16.69 o 
  -6   2   6        7.18        2.87      2.93 o 
  -5   2   6      113.40      100.04      7.54 o 
  -4   2   6      206.63      196.19     13.97 o 
  -3   2   6       86.79       77.16      6.66 o 
  -2   2   6       87.74       87.40      5.41 o 
  -1   2   6      543.30      468.92     12.75 o 
   0   2   6        2.24        1.29      2.26 o 
   1   2   6      291.39      272.13      9.01 o 
   2   2   6      878.64      772.60     22.16 o 
   3   2   6      161.68      146.59      8.50 o 
   4   2   6       14.18       15.16      4.83 o 
   5   2   6       78.56       90.00      9.33 o 
   6   2   6      168.57      160.27     11.41 o 
 -10   3   6        7.96       10.37      5.92 o 
  -9   3   6      117.31      106.41      9.86 o 
  -8   3   6        0.49        0.06      3.46 o 
  -7   3   6       20.87       24.16      4.98 o 
  -6   3   6      205.90      179.96      8.30 o 
  -5   3   6       98.43       80.98      7.30 o 
  -4   3   6        1.53        2.81      3.45 o 
  -3   3   6      307.35      310.10      9.57 o 
  -2   3   6       62.61       61.74      4.12 o 
  -1   3   6       86.53       85.09      5.02 o 
   0   3   6      779.86      714.51     18.53 o 
   1   3   6      288.66      242.03      8.74 o 
   2   3   6       43.33       48.95      5.39 o 
   3   3   6      372.82      322.81     16.44 o 
   4   3   6       80.61       90.16     12.39 o 
   5   3   6      121.86      133.24     10.38 o 
   6   3   6       10.10       25.09      9.50 o 
 -10   4   6        3.08        1.07     10.76 o 
  -9   4   6        5.50        6.88      4.37 o 
  -8   4   6      173.91      178.75     11.07 o 
  -7   4   6      104.70      112.06     17.80 o 
  -6   4   6      457.67      419.66     17.58 o 
  -5   4   6      707.46      583.05     27.09 o 
  -4   4   6        2.87        2.61      3.40 o 
  -3   4   6       62.78       53.20      4.09 o 
  -2   4   6       70.25       59.16      5.52 o 
  -1   4   6      174.11      150.65      7.08 o 
   0   4   6      258.81      208.91      8.35 o 
   1   4   6      118.56      110.73      6.79 o 
   2   4   6        1.60        2.84      2.74 o 
   3   4   6       18.99       17.38      5.33 o 
   4   4   6       88.25       93.87      9.34 o 
   5   4   6       76.18       84.43      8.57 o 
  -9   5   6       17.15       16.90      5.89 o 
  -8   5   6      194.79      145.63     11.04 o 
  -7   5   6        6.90        7.52      5.30 o 
  -6   5   6       53.84       40.60      6.64 o 
  -5   5   6       44.76       52.20      5.94 o 
  -4   5   6      223.35      185.03     10.20 o 
  -3   5   6      222.18      222.41      9.57 o 
  -2   5   6      147.67      135.04      6.98 o 
  -1   5   6       19.24       23.16      3.75 o 
   0   5   6      100.23       95.71      6.34 o 
   1   5   6       46.02       35.51      6.19 o 
   2   5   6      396.45      381.54     18.99 o 
   3   5   6       40.75       38.05      6.60 o 
   4   5   6       27.38       28.37      5.68 o 
   5   5   6      136.03      142.91     17.35 o 
  -9   6   6       33.48       30.32      7.82 o 
  -8   6   6       38.97       39.19      7.35 o 
  -7   6   6      163.22      129.07     11.17 o 
  -6   6   6      620.50      655.94     25.18 o 
  -5   6   6        0.01        1.60      4.71 o 
  -4   6   6       51.71       49.05      6.14 o 
  -3   6   6      635.17      594.95     17.50 o 
  -2   6   6        5.53        5.30      3.90 o 
  -1   6   6        2.82       -1.61      2.84 o 
   0   6   6        3.87       -0.49      2.86 o 
   1   6   6       62.46       58.27      7.90 o 
   2   6   6        7.88       10.91      4.98 o 
   3   6   6        0.19        6.46      4.80 o 
   4   6   6       17.71       26.86      9.02 o 
  -8   7   6        0.09        4.88      9.10 o 
  -7   7   6       24.33       19.73      7.13 o 
  -6   7   6      159.69      137.30     11.43 o 
  -5   7   6      181.56      181.68     11.48 o 
  -4   7   6       13.20       10.05      5.37 o 
  -3   7   6      169.22      161.57      9.00 o 
  -2   7   6       99.24       89.17      7.53 o 
  -1   7   6        5.54        9.39      4.23 o 
   0   7   6       38.40       40.73      5.48 o 
   1   7   6      119.84      110.83     10.00 o 
   2   7   6       67.22       78.31     14.35 o 
   3   7   6      110.66       61.98     12.88 o 
  -7   8   6        6.62        1.27      7.11 o 
  -6   8   6       11.76        8.61      7.09 o 
  -5   8   6      103.07      106.84     10.83 o 
  -4   8   6        2.00        8.13      6.53 o 
  -3   8   6       87.42       82.35     11.79 o 
  -2   8   6      117.07      103.64      9.67 o 
  -1   8   6        0.08       -0.16      5.11 o 
   0   8   6      181.94      176.55     13.78 o 
   1   8   6       44.98       41.43      7.86 o 
   2   8   6      209.47      214.86     28.02 o 
  -5   9   6       12.63       18.37      7.83 o 
  -4   9   6      108.46       88.91     13.06 o 
  -3   9   6        2.48       -2.52      7.34 o 
  -2   9   6       14.07        5.22      4.34 o 
  -1   9   6       84.85       80.83      9.06 o 
   0   9   6        1.48        3.79      6.94 o 
  -4  -9   7        5.33        4.73      6.76 o 
  -3  -9   7      435.38      432.63     46.22 o 
  -2  -9   7       40.48       39.16     11.97 o 
  -1  -9   7        3.34       -1.69      3.91 o 
   0  -9   7      158.34      161.35     18.67 o 
   1  -9   7      140.57      106.27     18.07 o 
  -6  -8   7       50.34       56.13      9.91 o 
  -5  -8   7       68.90       80.30     11.25 o 
  -4  -8   7       44.69       52.98      9.42 o 
  -3  -8   7       40.52       46.58      8.72 o 
  -2  -8   7       15.90       13.08      8.59 o 
   0  -8   7       48.87       40.62     11.35 o 
   1  -8   7       36.58       23.34     10.33 o 
   2  -8   7       33.93       45.97      7.55 o 
   3  -8   7      125.36      132.63     11.75 o 
  -7  -7   7       45.57       54.41      7.96 o 
  -6  -7   7      149.11      138.54     17.60 o 
  -5  -7   7       91.05       82.73     10.62 o 
  -4  -7   7       48.87       49.57      8.73 o 
  -3  -7   7       72.01       67.13      9.60 o 
  -2  -7   7        0.00       -4.97      6.51 o 
  -1  -7   7      251.51      204.47     19.49 o 
   0  -7   7       75.00       93.33     13.63 o 
   1  -7   7       67.28       66.36      7.65 o 
   2  -7   7       38.72       36.94      6.91 o 
   3  -7   7        0.61       -6.08      3.51 o 
   4  -7   7       13.74       21.16      9.85 o 
  -8  -6   7        6.09        6.42      5.56 o 
  -7  -6   7       87.98       99.18      9.18 o 
  -6  -6   7      138.63      157.54      9.70 o 
  -5  -6   7        4.79        0.85      5.51 o 
  -4  -6   7       63.50       57.96      8.52 o 
  -3  -6   7        0.01        4.89      7.29 o 
  -2  -6   7       86.08        7.77      2.35 o 
  -1  -6   7        3.14        3.84      6.62 o 
   0  -6   7        0.09        1.43      5.28 o 
   1  -6   7       23.00       22.81      6.08 o 
   2  -6   7        5.70        8.81      9.46 o 
   3  -6   7        1.05       -4.83      4.56 o 
   4  -6   7       49.61       39.66     11.54 o 
   5  -6   7        5.76        8.14      5.78 o 
  -9  -5   7       68.26       99.92      8.11 o 
  -8  -5   7      135.69      173.25      7.77 o 
  -7  -5   7       16.41       13.31      2.82 o 
  -6  -5   7        0.04        2.61      2.64 o 
  -5  -5   7       13.23       11.24      3.59 o 
  -4  -5   7        6.03        9.59      5.42 o 
  -3  -5   7        6.61        5.21      7.25 o 
  -2  -5   7      269.40      230.92     19.98 o 
  -1  -5   7       57.41       60.87     12.08 o 
   0  -5   7       62.53       60.87      7.41 o 
   1  -5   7        0.96        5.86      2.59 o 
   2  -5   7        0.00        0.15      4.80 o 
   3  -5   7      286.73      279.14     15.81 o 
   4  -5   7       64.31       52.72      6.91 o 
   5  -5   7      303.28      309.94     18.49 o 
  -9  -4   7        7.49       17.40      4.82 o 
  -8  -4   7       23.26       26.86      4.14 o 
  -7  -4   7        0.64        7.21      2.73 o 
  -6  -4   7       64.27       67.03      5.34 o 
  -5  -4   7       12.65       12.77      3.63 o 
  -4  -4   7      145.83      114.43     11.37 o 
  -3  -4   7      410.15      357.17     18.24 o 
  -2  -4   7      293.53      253.49     14.88 o 
  -1  -4   7     1107.94     1120.13     35.39 o 
   0  -4   7        0.07        1.96      2.13 o 
   1  -4   7       26.27       20.70      3.16 o 
   2  -4   7      319.53      301.62     12.81 o 
   3  -4   7      206.49      182.34     10.77 o 
   4  -4   7        2.35       -4.03      6.06 o 
   5  -4   7      141.24      111.45     17.18 o 
 -10  -3   7       35.18       42.41      9.93 o 
  -9  -3   7      212.82      235.30     11.82 o 
  -8  -3   7        4.10        7.69      4.16 o 
  -7  -3   7       83.76       67.43      6.43 o 
  -6  -3   7       86.52       71.80      6.25 o 
  -5  -3   7       47.07       47.33      5.92 o 
  -4  -3   7      199.06      180.97      8.29 o 
  -3  -3   7      111.34       98.48      7.16 o 
  -2  -3   7      128.24      109.85      7.17 o 
  -1  -3   7      328.71      309.65     10.79 o 
   0  -3   7        1.33        0.70      2.33 o 
   1  -3   7       58.24       54.35      4.63 o 
   2  -3   7        4.24        9.14      2.63 o 
   3  -3   7      115.18      134.29      8.62 o 
   4  -3   7       97.22      102.29      8.47 o 
   5  -3   7        2.66        4.84      3.99 o 
   6  -3   7        0.49       -9.00      8.48 o 
 -10  -2   7       10.66       13.98     11.82 o 
  -9  -2   7       77.61      102.96      8.47 o 
  -8  -2   7      487.48      476.70     19.74 o 
  -7  -2   7        6.70        6.61      3.59 o 
  -6  -2   7       13.80       25.88      5.25 o 
  -5  -2   7      129.93      118.07      8.49 o 
  -4  -2   7      153.12      148.71      7.62 o 
  -3  -2   7       96.21       89.50      5.11 o 
  -2  -2   7      122.62      129.74      5.61 o 
  -1  -2   7      742.43      668.73     15.51 o 
   0  -2   7       70.03       71.23      3.93 o 
   1  -2   7       23.41       21.34      2.76 o 
   2  -2   7      592.72      590.98     14.52 o 
   3  -2   7        0.06        0.83      3.62 o 
   4  -2   7       85.08       87.62      7.32 o 
   5  -2   7        8.24       13.94      4.58 o 
   6  -2   7       70.63       85.40      9.07 o 
 -10  -1   7       17.84       25.57      7.82 o 
  -9  -1   7        4.03        9.70      7.07 o 
  -8  -1   7       82.19       82.58      8.54 o 
  -7  -1   7        1.07       -2.65      3.36 o 
  -6  -1   7      456.87      428.22     21.52 o 
  -5  -1   7      211.19      178.64     10.50 o 
  -4  -1   7      339.80      323.80     12.09 o 
  -3  -1   7       31.01       30.87      2.77 o 
  -2  -1   7       32.58       30.12      2.55 o 
  -1  -1   7      320.12      297.54      7.76 o 
   0  -1   7        0.49        0.38      1.59 o 
   1  -1   7      280.40      311.73      9.04 o 
   2  -1   7        8.30        7.35      2.87 o 
   3  -1   7      134.57      118.83      7.05 o 
   4  -1   7       13.75       16.73      4.83 o 
   5  -1   7      109.21      134.44     11.04 o 
   6  -1   7      180.95      191.22     21.55 o 
 -10   0   7       32.79       27.73      8.14 o 
  -9   0   7      182.25      184.01     11.23 o 
  -8   0   7      248.53      218.18     12.15 o 
  -7   0   7       20.29       19.36      6.34 o 
  -6   0   7        8.79        8.27      2.85 o 
  -5   0   7      148.50      136.99      7.16 o 
  -4   0   7        0.86       -2.05      2.71 o 
  -3   0   7       32.42       35.96      4.48 o 
  -2   0   7        1.81        1.20      1.61 o 
  -1   0   7        5.66        3.56      1.76 o 
   0   0   7      428.17      415.87     11.88 o 
   1   0   7       18.16       16.97      2.99 o 
   2   0   7      314.93      303.26     11.32 o 
   3   0   7      135.35      124.96      7.18 o 
   4   0   7       84.58       78.41      8.79 o 
   5   0   7      115.12      145.84     11.54 o 
   6   0   7      192.27      201.78     13.50 o 
 -10   1   7      100.53       93.14     12.24 o 
  -9   1   7      184.92      181.77     11.52 o 
  -8   1   7      259.82      245.15      9.43 o 
  -7   1   7      176.03      149.25     10.92 o 
  -6   1   7     1466.54     1498.64     42.92 o 
  -5   1   7      202.21      194.96      7.60 o 
  -4   1   7       64.82       76.29      6.42 o 
  -3   1   7       98.94       85.44      8.28 o 
  -2   1   7      308.60      260.34      8.36 o 
  -1   1   7      555.16      564.19     13.51 o 
   0   1   7      103.10       96.22      6.75 o 
   1   1   7       86.25       84.47      4.99 o 
   2   1   7      243.56      221.42      9.51 o 
   3   1   7        4.00       -1.80      4.36 o 
   4   1   7      248.71      294.52     16.81 o 
   5   1   7       75.54       61.81     18.72 o 
   6   1   7      107.96      100.60     12.82 o 
 -10   2   7        1.61       -0.63      6.06 o 
  -9   2   7      136.38      130.53     12.83 o 
  -8   2   7       49.29       56.50     11.71 o 
  -7   2   7       72.11       82.17      7.46 o 
  -6   2   7       59.65       57.27      4.89 o 
  -5   2   7      182.42      173.42     13.25 o 
  -4   2   7       21.11       15.29      4.37 o 
  -3   2   7       89.16       80.29      5.71 o 
  -2   2   7      882.20      834.63     20.88 o 
  -1   2   7      249.71      230.46      8.27 o 
   0   2   7       23.94       22.73      3.34 o 
   1   2   7       58.25       58.49      4.56 o 
   2   2   7      128.41      130.99      7.58 o 
   3   2   7      544.44      546.17     33.19 o 
   4   2   7      117.80      124.91     15.56 o 
   5   2   7       28.48       37.68      9.64 o 
 -10   3   7       56.54       58.53     10.02 o 
  -9   3   7       56.32       56.75      9.86 o 
  -8   3   7       77.64       72.67      6.62 o 
  -7   3   7       65.81       54.22      6.40 o 
  -6   3   7        7.38       10.61      4.62 o 
  -5   3   7      154.25      137.56     11.21 o 
  -4   3   7      143.50      116.71      8.66 o 
  -3   3   7      257.96      260.72     11.17 o 
  -2   3   7       18.63       18.99      3.22 o 
  -1   3   7      121.94      127.80      7.11 o 
   0   3   7      284.90      278.40      9.83 o 
   1   3   7      190.02      162.00      8.16 o 
   2   3   7       29.01       31.35      4.78 o 
   3   3   7       12.73       26.24      5.80 o 
   4   3   7        2.44        5.70      4.79 o 
   5   3   7        0.01        1.08      6.32 o 
 -10   4   7        0.67       -0.05      9.65 o 
  -9   4   7      556.25      498.03     19.29 o 
  -8   4   7       86.60       66.17     10.04 o 
  -7   4   7      119.56      106.92      9.45 o 
  -6   4   7      140.02      102.36      8.76 o 
  -5   4   7        0.50        5.91      4.97 o 
  -4   4   7       32.92       36.27      5.38 o 
  -3   4   7       60.27       56.33      6.09 o 
  -2   4   7       36.73       34.29      4.02 o 
  -1   4   7       71.41       77.79      5.27 o 
   0   4   7       73.34       74.08      5.53 o 
   1   4   7      145.73      150.70      9.08 o 
   2   4   7       79.65       81.04      8.86 o 
   3   4   7      125.04      132.88     11.08 o 
   4   4   7       16.19       25.45     12.47 o 
  -9   5   7       80.76       68.15      9.38 o 
  -8   5   7        5.23        1.00      5.63 o 
  -7   5   7       71.64       52.24      7.30 o 
  -6   5   7       40.79       43.19      8.58 o 
  -5   5   7       22.15       21.14      4.97 o 
  -4   5   7       44.87       46.08      5.86 o 
  -3   5   7       45.25       52.78      6.06 o 
  -2   5   7       21.73       14.17      4.60 o 
  -1   5   7       34.62       35.28      4.07 o 
   0   5   7      528.60      471.76     15.77 o 
   1   5   7      219.23      216.09     11.80 o 
   2   5   7      119.60      111.83     10.86 o 
   3   5   7        0.12        6.86      4.99 o 
   4   5   7       84.43       94.80      9.60 o 
  -9   6   7        1.20       -4.56      6.90 o 
  -8   6   7        6.11        2.95      4.18 o 
  -7   6   7      286.23      231.29     13.74 o 
  -6   6   7      351.23      311.02     22.36 o 
  -5   6   7      156.56      142.54     10.00 o 
  -4   6   7       15.17       18.48      5.39 o 
  -3   6   7       22.88       24.63      4.71 o 
  -2   6   7      103.21       96.18      6.91 o 
  -1   6   7      668.72      606.96     23.34 o 
   0   6   7        0.96       -0.78      7.20 o 
   1   6   7       10.95       14.63      7.07 o 
   2   6   7       42.21       37.55      7.13 o 
   3   6   7        0.45        8.78     11.75 o 
  -8   7   7        8.94        5.46      7.85 o 
  -7   7   7        2.51       -4.89      5.96 o 
  -6   7   7      257.18      201.58     14.11 o 
  -5   7   7      324.13      301.32     22.08 o 
  -4   7   7       47.25       52.11      7.01 o 
  -3   7   7       17.33       17.34      4.54 o 
  -2   7   7       63.25       59.76      6.78 o 
  -1   7   7        9.24        1.89      5.93 o 
   0   7   7      458.97      409.17     36.66 o 
   1   7   7       19.04       26.72      5.65 o 
   2   7   7       52.44       70.17      7.55 o 
  -6   8   7        2.70        4.02      6.89 o 
  -5   8   7       45.94       48.18      9.00 o 
  -4   8   7       52.29       64.07      8.93 o 
  -3   8   7      234.75      219.32     28.45 o 
  -2   8   7       44.86       44.53      8.96 o 
  -1   8   7        8.74       17.29      6.47 o 
   0   8   7       63.95       56.21     10.90 o 
  -3   9   7      111.18      106.57     14.67 o 
  -3  -9   8       66.63       70.19     15.10 o 
  -2  -9   8       66.07       85.20     15.07 o 
  -1  -9   8        0.05        7.32      6.58 o 
  -5  -8   8       24.07       24.25      8.17 o 
  -4  -8   8       55.96       72.62     14.60 o 
  -3  -8   8       11.52       12.07      9.32 o 
  -1  -8   8       68.07       53.54     12.80 o 
   0  -8   8        4.33       17.64      8.60 o 
   1  -8   8        0.50       12.66     10.03 o 
   2  -8   8        0.30       -5.18      5.83 o 
  -7  -7   8        2.27       -4.44      5.58 o 
  -6  -7   8       63.49       77.60      8.45 o 
  -5  -7   8       47.23       40.74      8.48 o 
  -4  -7   8        8.33        6.01      8.88 o 
  -3  -7   8      313.57      293.28     25.16 o 
  -2  -7   8       72.56       86.96     14.30 o 
  -1  -7   8       50.97       61.63     13.01 o 
   0  -7   8        0.55       11.53      8.66 o 
   1  -7   8        6.16       -2.64      4.70 o 
   2  -7   8      359.35      341.25     18.47 o 
   3  -7   8       68.36       80.82     23.68 o 
  -8  -6   8       79.48       93.22     11.69 o 
  -7  -6   8        6.49        9.10      4.46 o 
  -6  -6   8       63.04       68.87      7.40 o 
  -5  -6   8        1.64        4.17      7.42 o 
  -4  -6   8      255.51      281.90     24.39 o 
  -3  -6   8       52.41       48.30     11.68 o 
  -2  -6   8       61.13       59.52     12.43 o 
  -1  -6   8       11.01       14.46      8.71 o 
   0  -6   8       54.44       61.46      6.71 o 
   1  -6   8      222.43      202.42     33.31 o 
   2  -6   8       56.77       58.09      8.31 o 
   3  -6   8      198.85      194.97     19.27 o 
   4  -6   8       27.81       30.02     11.12 o 
  -8  -5   8       41.12       54.97      6.51 o 
  -7  -5   8        9.79       13.60      7.00 o 
  -6  -5   8        8.02        1.40      7.02 o 
  -5  -5   8      505.45      413.44     20.77 o 
  -4  -5   8        0.03        3.04      3.31 o 
  -3  -5   8      446.37      310.28     23.07 o 
  -2  -5   8       33.53       29.68      8.95 o 
  -1  -5   8       44.58       45.83     10.55 o 
   0  -5   8      237.00      229.02     16.16 o 
   1  -5   8      303.56      282.71     15.93 o 
   2  -5   8       30.88       25.97      6.38 o 
   3  -5   8       46.17       45.90     11.01 o 
   4  -5   8       19.55       13.31     11.03 o 
  -9  -4   8        0.75       -1.10      5.62 o 
  -8  -4   8        6.74        3.05      4.02 o 
  -7  -4   8        8.30       16.70      5.27 o 
  -6  -4   8      207.64      186.16     13.72 o 
  -5  -4   8      424.67      379.63     15.90 o 
  -4  -4   8      147.59      108.17      9.31 o 
  -3  -4   8      264.84      226.79     12.89 o 
  -2  -4   8      111.60      104.20      9.85 o 
  -1  -4   8        8.11        7.68      3.50 o 
   0  -4   8      157.00      136.64      8.14 o 
   1  -4   8       35.21       37.21      4.86 o 
   2  -4   8       22.61       28.22     12.51 o 
   3  -4   8        1.68        8.30      6.20 o 
   4  -4   8       10.22       18.95     21.79 o 
   5  -4   8       50.71       70.07     10.80 o 
  -9  -3   8        7.44        0.09     11.37 o 
  -8  -3   8      124.79      131.71      9.76 o 
  -7  -3   8      160.65      155.76     10.70 o 
  -6  -3   8        4.83        7.65      4.63 o 
  -5  -3   8       36.71       34.82      5.58 o 
  -4  -3   8       22.32       20.38      6.92 o 
  -3  -3   8       54.50       56.95      6.28 o 
  -2  -3   8      497.07      473.18     18.50 o 
  -1  -3   8      128.54      111.66      5.63 o 
   0  -3   8        4.26        2.99      2.02 o 
   1  -3   8      238.74      230.89      8.25 o 
   2  -3   8       10.21        8.00      2.72 o 
   3  -3   8       60.63       59.60      8.42 o 
   4  -3   8       49.81       69.41      7.94 o 
   5  -3   8      124.55      116.83     17.05 o 
 -10  -2   8       21.19        8.55      6.86 o 
  -9  -2   8        1.14        3.40      4.50 o 
  -8  -2   8        3.03        5.76      4.21 o 
  -7  -2   8        2.30       -1.39      5.28 o 
  -6  -2   8       13.90       13.25      4.56 o 
  -5  -2   8        1.87        3.53      3.24 o 
  -4  -2   8        0.80        0.12      4.93 o 
  -3  -2   8      707.45      734.93     26.08 o 
  -2  -2   8      657.63      605.95     16.06 o 
  -1  -2   8        0.36       -0.81      2.21 o 
   0  -2   8      303.75      288.35      9.63 o 
   1  -2   8      103.47       93.58      4.86 o 
   2  -2   8      272.68      289.78     11.12 o 
   3  -2   8       29.42       23.67      5.09 o 
   4  -2   8      157.28      177.27     10.48 o 
   5  -2   8       32.90       44.89      6.63 o 
 -10  -1   8       99.64       95.91     14.07 o 
  -9  -1   8       63.32       76.67      8.87 o 
  -8  -1   8       28.70       26.70      7.58 o 
  -7  -1   8       52.98       64.03     15.61 o 
  -6  -1   8      101.10       86.60     18.94 o 
  -5  -1   8       18.13       20.56      3.27 o 
  -4  -1   8        1.94        1.25      3.02 o 
  -3  -1   8       87.48       72.93      5.46 o 
  -2  -1   8      555.92      527.47     12.84 o 
  -1  -1   8       58.29       47.60      3.87 o 
   0  -1   8       32.77       28.40      3.38 o 
   1  -1   8        2.49        5.35      2.41 o 
   2  -1   8       20.05       11.34      3.33 o 
   3  -1   8      378.21      374.21     15.86 o 
   4  -1   8      191.03      190.11     11.39 o 
   5  -1   8      143.24      158.19     12.75 o 
 -10   0   8      298.22      310.92     21.39 o 
  -9   0   8      137.45      176.67     18.28 o 
  -8   0   8        3.33        6.77      3.30 o 
  -7   0   8       96.49      104.79      6.35 o 
  -6   0   8      128.62      121.84      7.86 o 
  -5   0   8      179.70       98.35      8.32 o 
  -4   0   8       51.63       41.72      5.13 o 
  -3   0   8      505.31      440.69     17.06 o 
  -2   0   8       73.37       63.75      3.76 o 
  -1   0   8       73.21       71.62      4.07 o 
   0   0   8      501.84      529.40     14.71 o 
   1   0   8       61.79       57.02      4.47 o 
   2   0   8      244.63      245.66     10.19 o 
   3   0   8       37.80       39.15      6.23 o 
   4   0   8        1.27        6.84      5.14 o 
   5   0   8       35.12       60.41      9.77 o 
 -10   1   8        4.21       92.84     12.98 o 
  -9   1   8      166.97      134.07     12.53 o 
  -8   1   8      120.75      122.95     12.01 o 
  -7   1   8       56.84       50.68      5.09 o 
  -6   1   8      948.25      879.60     26.89 o 
  -5   1   8        0.39       -1.97      3.26 o 
  -4   1   8       64.97       60.97      6.38 o 
  -3   1   8      180.65      150.34      9.49 o 
  -2   1   8       17.63       17.95      2.75 o 
  -1   1   8      190.98      185.66      6.66 o 
   0   1   8       98.71      100.13      5.77 o 
   1   1   8       69.84       67.28      6.48 o 
   2   1   8        6.70        3.67      3.39 o 
   3   1   8       53.72       63.93      8.61 o 
   4   1   8        0.46        6.31      5.12 o 
   5   1   8       12.90       22.51      5.10 o 
 -10   2   8        4.84       17.24     12.72 o 
  -9   2   8       88.12       88.72     12.96 o 
  -8   2   8        0.34       -6.90      5.16 o 
  -7   2   8      569.93      469.28     23.78 o 
  -6   2   8        9.73        3.27      3.70 o 
  -5   2   8      199.92      147.94      9.88 o 
  -4   2   8        0.84       -2.15      3.77 o 
  -3   2   8      139.41      120.79      9.11 o 
  -2   2   8      123.09      118.60      7.95 o 
  -1   2   8       66.02       56.96      4.50 o 
   0   2   8       19.58       15.81      3.12 o 
   1   2   8       80.68       77.42      5.97 o 
   2   2   8       41.44       40.02      6.04 o 
   3   2   8      131.96      145.84     11.89 o 
   4   2   8        3.21        7.99      4.66 o 
   5   2   8       43.76       61.09     11.74 o 
 -10   3   8        5.09       12.26     15.91 o 
  -9   3   8       43.17       33.45      8.29 o 
  -8   3   8       17.55       16.49      7.07 o 
  -7   3   8      113.64       96.57      7.92 o 
  -6   3   8      322.28      144.47     14.05 o 
  -5   3   8        4.81        5.23      4.22 o 
  -4   3   8        3.26        4.40      4.66 o 
  -3   3   8      157.27      154.61      9.17 o 
  -2   3   8      227.33      209.11     10.31 o 
  -1   3   8       15.40       15.10      3.31 o 
   0   3   8      333.70      325.71     10.90 o 
   1   3   8      107.30      104.61      6.87 o 
   2   3   8      121.53      132.23     13.17 o 
   3   3   8        9.12       11.92      5.26 o 
   4   3   8        5.68       10.68      5.71 o 
  -9   4   8       48.00       23.10      8.39 o 
  -8   4   8      102.55       90.28      8.38 o 
  -7   4   8        1.82        4.64      4.83 o 
  -6   4   8        1.67        7.68      5.16 o 
  -5   4   8       50.02       39.02      6.61 o 
  -4   4   8       34.10       36.80      5.47 o 
  -3   4   8       66.53       52.88      5.91 o 
  -2   4   8      195.13      200.66     10.23 o 
  -1   4   8       69.46       70.34      6.61 o 
   0   4   8      261.67      252.36      9.50 o 
   1   4   8      315.25      302.68     14.23 o 
   2   4   8        1.41       11.31      7.62 o 
   3   4   8      183.00      204.18     15.27 o 
   4   4   8       31.48       38.37      9.10 o 
  -9   5   8        3.95        4.99      5.54 o 
  -8   5   8       52.35       48.28      7.74 o 
  -7   5   8      154.77      132.66     13.27 o 
  -6   5   8      151.97      109.23      9.77 o 
  -5   5   8      173.93      159.62     11.78 o 
  -4   5   8       10.06        2.07      4.65 o 
  -3   5   8       49.29       50.06      5.94 o 
  -2   5   8      693.92      635.37     20.87 o 
  -1   5   8        0.02       -0.58      4.11 o 
   0   5   8       98.99      110.49     11.29 o 
   1   5   8      125.03      113.27     10.87 o 
   2   5   8      111.03      103.48     15.53 o 
   3   5   8       38.08       44.96     15.25 o 
  -8   6   8        5.95        9.00      5.77 o 
  -7   6   8      260.63      199.77     17.64 o 
  -6   6   8        8.19        8.20      6.23 o 
  -5   6   8       39.40       38.77      6.67 o 
  -4   6   8       80.70       69.67      7.62 o 
  -3   6   8        8.47        7.32      4.33 o 
  -2   6   8       39.83       38.80      6.20 o 
  -1   6   8       70.52       71.12      8.23 o 
   0   6   8       96.30      102.83     10.73 o 
   1   6   8       22.66       28.66     10.83 o 
   2   6   8        8.63       22.72     12.89 o 
  -7   7   8       28.34       29.83      6.81 o 
  -6   7   8       11.19       -2.64      5.53 o 
  -5   7   8      142.49      128.00     10.22 o 
  -4   7   8        0.26        6.82      5.49 o 
  -3   7   8       17.08       21.70      5.82 o 
  -2   7   8       14.90       17.11      5.06 o 
  -1   7   8        0.35        7.22      4.60 o 
   0   7   8       60.51       62.33      9.68 o 
   1   7   8      131.06      124.79     17.45 o 
  -5   8   8      190.17      176.40     14.48 o 
  -4   8   8        6.06        4.61      5.79 o 
  -3   8   8        3.52       15.88      6.95 o 
  -2   8   8        5.27       11.84      6.73 o 
  -1   8   8       33.59       28.21     10.54 o 
  -4  -8   9       16.85       29.44     10.80 o 
  -3  -8   9       19.69       30.10     11.04 o 
  -2  -8   9       70.28      101.18     15.27 o 
  -1  -8   9        3.82        9.85      8.95 o 
   0  -8   9      209.70      194.71     22.35 o 
  -6  -7   9       32.66       36.13     12.16 o 
  -5  -7   9      280.80      288.93     17.19 o 
  -4  -7   9        9.63       17.50     10.16 o 
  -3  -7   9       68.36       59.32     11.73 o 
  -2  -7   9        0.85       -3.17      6.64 o 
  -1  -7   9      101.69      112.97     16.49 o 
   0  -7   9       36.68       36.19     12.40 o 
   1  -7   9      155.51      161.80     11.79 o 
   2  -7   9        7.98        6.38      5.58 o 
  -7  -6   9      113.33      119.38     11.32 o 
  -6  -6   9       55.99       53.30      8.87 o 
  -5  -6   9        0.40        0.35      5.44 o 
  -4  -6   9       78.33       94.88      7.75 o 
  -3  -6   9       24.53       14.05      7.54 o 
  -2  -6   9      160.47      160.08     18.48 o 
  -1  -6   9       32.24       22.20      9.89 o 
   0  -6   9       17.97       25.68      7.33 o 
   1  -6   9        0.30       -1.39      5.00 o 
   2  -6   9       63.48       59.57     11.86 o 
   3  -6   9        6.17       -0.26      8.48 o 
  -8  -5   9       40.98       71.58     17.11 o 
  -7  -5   9        0.06       -9.36      6.45 o 
  -6  -5   9       73.70       94.50      9.55 o 
  -5  -5   9        0.00        4.24      8.22 o 
  -4  -5   9        2.75       -1.96      7.02 o 
  -3  -5   9      124.11      112.29     11.06 o 
  -2  -5   9      111.93      103.19     16.07 o 
  -1  -5   9        3.39        6.07      7.82 o 
   0  -5   9       22.53       25.80      6.34 o 
   1  -5   9       61.98       75.72      8.83 o 
   2  -5   9        1.86        4.27      7.92 o 
   3  -5   9      174.81      156.75     19.41 o 
  -9  -4   9       62.06       80.60     12.67 o 
  -8  -4   9       48.41       50.99      8.15 o 
  -7  -4   9       16.54       12.88      5.55 o 
  -6  -4   9       29.94       44.69      7.33 o 
  -5  -4   9        5.17        8.54      3.49 o 
  -4  -4   9       79.36       88.82      8.14 o 
  -3  -4   9       23.21       24.00      5.15 o 
  -2  -4   9       13.12        9.43      4.64 o 
  -1  -4   9        6.02        6.50      3.42 o 
   0  -4   9       61.62       62.28      4.86 o 
   1  -4   9        2.17        3.14      6.01 o 
   2  -4   9      146.90      153.33     18.42 o 
   3  -4   9       79.26       84.40     15.04 o 
   4  -4   9      145.41      181.33     34.51 o 
  -9  -3   9       35.53       41.31     18.01 o 
  -8  -3   9       58.98       58.68     17.05 o 
  -7  -3   9        9.19        9.99      5.55 o 
  -6  -3   9      130.28      116.45      9.24 o 
  -5  -3   9        0.74       -0.98      3.19 o 
  -4  -3   9      217.71      189.53     13.12 o 
  -3  -3   9      429.29      388.08     16.44 o 
  -2  -3   9       28.20       25.76      3.64 o 
  -1  -3   9       43.07       50.06      3.99 o 
   0  -3   9      192.18      185.91      8.25 o 
   1  -3   9      332.22      345.01     12.43 o 
   2  -3   9       38.02       38.69      8.08 o 
   3  -3   9      204.04      187.26     14.43 o 
   4  -3   9       17.16       14.58      7.73 o 
  -9  -2   9        3.20       11.57      8.92 o 
  -8  -2   9       19.89       18.22      7.22 o 
  -7  -2   9       18.89       15.39      6.65 o 
  -6  -2   9       35.42       39.48      6.32 o 
  -5  -2   9      530.87      517.25     25.55 o 
  -4  -2   9      222.76      197.03     11.16 o 
  -3  -2   9       11.09       18.68      5.11 o 
  -2  -2   9      369.78      343.87     12.56 o 
  -1  -2   9       96.99      105.88      5.50 o 
   0  -2   9      244.62      246.37      8.89 o 
   1  -2   9        7.67       13.52      2.75 o 
   2  -2   9       33.44       43.31      5.93 o 
   3  -2   9        6.06        5.97      7.01 o 
   4  -2   9        5.25       10.72      7.94 o 
 -10  -1   9      176.17      238.14     28.26 o 
  -9  -1   9        2.44        6.08      6.63 o 
  -8  -1   9       47.86       61.21      9.86 o 
  -7  -1   9      114.43       94.36     10.51 o 
  -6  -1   9       36.13       31.93      4.04 o 
  -5  -1   9      141.43      112.54     10.58 o 
  -4  -1   9       44.15       50.53      6.82 o 
  -3  -1   9        6.20       -1.55      3.07 o 
  -2  -1   9        4.18        7.36      3.78 o 
  -1  -1   9       80.23       85.27      5.03 o 
   0  -1   9       78.80       77.51      5.05 o 
   1  -1   9       29.50       39.71      4.59 o 
   2  -1   9        4.08        5.68      4.98 o 
   3  -1   9        0.27        6.51      4.62 o 
   4  -1   9        4.93       11.72      6.72 o 
 -10   0   9        0.02        3.61     11.95 o 
  -9   0   9      151.12      144.52     13.81 o 
  -8   0   9      146.46      126.68     13.25 o 
  -7   0   9      146.91      140.38     12.57 o 
  -6   0   9       35.57       38.30      7.17 o 
  -5   0   9       51.55       45.88      7.91 o 
  -4   0   9        5.61       11.77      4.15 o 
  -3   0   9      796.49      731.51     25.64 o 
  -2   0   9      105.10      105.69      8.00 o 
  -1   0   9       63.78       73.87      5.14 o 
   0   0   9      158.35      162.29      7.19 o 
   1   0   9        7.05        7.93      3.31 o 
   2   0   9        3.06        7.36      4.87 o 
   3   0   9      273.06      289.73     14.18 o 
   4   0   9        1.23        1.48     21.30 o 
 -10   1   9        0.02       18.93     20.37 o 
  -9   1   9       18.22       21.35      8.95 o 
  -8   1   9      289.29      253.34     17.02 o 
  -7   1   9        2.01        1.56      5.19 o 
  -6   1   9       13.41       10.55      9.87 o 
  -5   1   9       68.24       56.98      7.14 o 
  -4   1   9       42.23       38.31      5.74 o 
  -3   1   9       31.65       30.52      5.59 o 
  -2   1   9       38.07       30.01      5.61 o 
  -1   1   9       27.09       29.66      4.70 o 
   0   1   9       52.20       60.92      4.83 o 
   1   1   9       24.60       26.71      4.26 o 
   2   1   9       79.15       88.16      8.39 o 
   3   1   9        1.10       11.47      5.76 o 
   4   1   9      576.63      672.01     30.92 o 
 -10   2   9      194.79      160.28     15.17 o 
  -9   2   9        1.86        2.47      6.77 o 
  -8   2   9       41.27       42.72      8.50 o 
  -7   2   9       38.55       35.67      7.41 o 
  -6   2   9        4.12        7.52      3.32 o 
  -5   2   9        0.02       -1.40      4.00 o 
  -4   2   9      219.19      189.22     14.25 o 
  -3   2   9       26.78       25.53      5.43 o 
  -2   2   9      230.51      231.80     10.68 o 
  -1   2   9        2.78        5.13      3.47 o 
   0   2   9       15.88       22.02      4.33 o 
   1   2   9      162.85      173.22      8.86 o 
   2   2   9      108.30      112.82      9.40 o 
   3   2   9       93.27      104.19     10.48 o 
   4   2   9      146.68      172.58     13.13 o 
  -9   3   9        0.04        4.67      8.30 o 
  -8   3   9       44.28       41.22     12.71 o 
  -7   3   9      151.36      135.24      9.54 o 
  -6   3   9        7.29        9.24      4.73 o 
  -5   3   9      221.79      179.56     14.29 o 
  -4   3   9      163.12      140.73     10.35 o 
  -3   3   9      354.56      341.03     13.51 o 
  -2   3   9        0.34        4.04      3.89 o 
  -1   3   9       68.08       82.80      6.77 o 
   0   3   9       68.55       71.59      7.88 o 
   1   3   9      151.42      160.34     11.18 o 
   2   3   9        0.51        8.01      5.54 o 
   3   3   9       46.47       59.54      8.85 o 
  -9   4   9      102.26       90.70     12.93 o 
  -8   4   9       71.59       54.70      7.19 o 
  -7   4   9       28.44       21.14      5.59 o 
  -6   4   9       32.14       12.59      3.83 o 
  -5   4   9       12.59        9.16      6.98 o 
  -4   4   9       31.63       31.86      6.49 o 
  -3   4   9      259.60      232.06     11.43 o 
  -2   4   9       73.49       73.71      6.91 o 
  -1   4   9       46.45       44.03      5.83 o 
   0   4   9       50.25       49.36      7.15 o 
   1   4   9       36.10       30.13     11.02 o 
   2   4   9       59.44       67.59      9.00 o 
  -8   5   9        0.20       -2.76      6.28 o 
  -7   5   9       51.24       58.95      5.98 o 
  -6   5   9      161.49      148.48     13.74 o 
  -5   5   9        2.27        1.43      5.54 o 
  -4   5   9       27.15       31.05      5.98 o 
  -3   5   9      110.70      125.21      9.20 o 
  -2   5   9      150.84      159.72     10.01 o 
  -1   5   9       44.69       46.42      6.13 o 
   0   5   9      206.97      184.55     14.70 o 
   1   5   9        1.02        8.38      6.17 o 
   2   5   9       20.81       25.60      5.99 o 
  -7   6   9       75.02       70.15     11.35 o 
  -6   6   9       98.31       79.82      9.66 o 
  -5   6   9        3.99        1.76      5.14 o 
  -4   6   9        0.74        5.27      5.22 o 
  -3   6   9      162.08      144.53     10.02 o 
  -2   6   9        0.05        3.65      4.72 o 
  -1   6   9      265.26      250.94     17.35 o 
   0   6   9       38.94       52.36      9.35 o 
   1   6   9       73.99      107.51     16.03 o 
  -6   7   9        9.63        9.94      7.73 o 
  -5   7   9        2.04        2.72      5.92 o 
  -4   7   9        0.09        2.77      5.90 o 
  -3   7   9        9.42       10.79      5.67 o 
  -2   7   9      124.08      117.08     16.78 o 
  -1   7   9        4.38        8.98      7.32 o 
  -5  -7  10       14.30       46.62     14.67 o 
  -4  -7  10       26.44       62.81     10.31 o 
  -3  -7  10      137.18      142.58     16.50 o 
  -2  -7  10       25.06       51.95     12.49 o 
  -1  -7  10       37.25       56.50     14.17 o 
   0  -7  10        2.41       -4.54      9.54 o 
  -6  -6  10       78.51      100.94     10.58 o 
  -5  -6  10        0.11        7.69      8.56 o 
  -4  -6  10      123.16      136.80     19.89 o 
  -3  -6  10        5.81       13.95      7.69 o 
  -2  -6  10       42.22       35.14      7.84 o 
  -1  -6  10        0.83      -14.63      7.32 o 
   0  -6  10       95.00      101.00      9.55 o 
   1  -6  10      118.27      128.32     13.99 o 
  -7  -5  10        3.39        8.21     10.83 o 
  -6  -5  10        1.31       -1.27      8.55 o 
  -5  -5  10       73.04       82.31     16.11 o 
  -4  -5  10       22.13       20.24      7.83 o 
  -3  -5  10      115.78      127.77     11.72 o 
  -2  -5  10      159.60      139.21     11.53 o 
  -1  -5  10       27.91       30.38      7.12 o 
   0  -5  10      103.84      104.07      8.36 o 
   1  -5  10      273.32      267.13     12.83 o 
   2  -5  10       71.05       47.43      8.14 o 
  -8  -4  10       30.93       25.88      7.32 o 
  -7  -4  10      118.89      124.50     10.53 o 
  -6  -4  10      113.66      125.59      9.77 o 
  -4  -4  10        0.18        4.91      3.76 o 
  -3  -4  10       60.65       60.37      9.30 o 
  -2  -4  10        1.09       -0.54      4.59 o 
  -1  -4  10      411.56      412.02     16.32 o 
   0  -4  10       23.72       26.31      6.95 o 
   1  -4  10       88.02       94.62      9.79 o 
   2  -4  10        5.87       -2.56      8.97 o 
  -9  -3  10        6.45        3.97      9.45 o 
  -8  -3  10        4.82        1.01      6.29 o 
  -7  -3  10      282.57      246.03     13.62 o 
  -6  -3  10       77.10       80.06      8.09 o 
  -5  -3  10        0.10       -0.02      4.28 o 
  -4  -3  10       19.86       15.43      4.72 o 
  -3  -3  10       27.96       30.26      5.99 o 
  -2  -3  10      472.76      493.45     16.22 o 
  -1  -3  10      130.51      148.96      9.24 o 
   0  -3  10       43.15       52.36      5.40 o 
   1  -3  10        9.42       20.22      5.28 o 
   2  -3  10        0.80       -1.74      9.00 o 
   3  -3  10      325.36      430.49     22.60 o 
  -9  -2  10       23.39       37.15      9.21 o 
  -8  -2  10       42.32       46.87      9.61 o 
  -7  -2  10       19.72       21.46      7.03 o 
  -6  -2  10      105.57       92.62      9.40 o 
  -5  -2  10      351.48      300.89     32.24 o 
  -4  -2  10      175.69      173.13     11.05 o 
  -3  -2  10      100.62      105.78     10.15 o 
  -2  -2  10       21.77       23.68      4.50 o 
  -1  -2  10        0.16       -2.32      3.35 o 
   0  -2  10       11.66       14.52      3.85 o 
   1  -2  10       13.87       18.62      5.60 o 
   2  -2  10       91.15      103.61      8.66 o 
   3  -2  10        1.30       22.11     14.37 o 
  -9  -1  10       34.18       45.15     16.59 o 
  -8  -1  10        1.13       -1.09     11.24 o 
  -7  -1  10       83.31       96.53     10.95 o 
  -6  -1  10       25.87       27.22     11.90 o 
  -5  -1  10       37.62       33.07      7.75 o 
  -4  -1  10      294.52      286.61     17.75 o 
  -3  -1  10       61.95       58.55      6.27 o 
  -2  -1  10       14.35       11.07      4.67 o 
  -1  -1  10        8.44        8.58      4.21 o 
   0  -1  10        2.39        5.19      3.81 o 
   1  -1  10      212.22      245.82     12.93 o 
   2  -1  10       42.26       64.14     11.43 o 
   3  -1  10      229.35      258.34     13.94 o 
  -9   0  10       12.81       18.87     13.99 o 
  -8   0  10       64.05       66.25     10.28 o 
  -7   0  10        1.03        5.72      8.08 o 
  -6   0  10       28.04       32.94     12.24 o 
  -5   0  10      534.27      501.61     25.48 o 
  -4   0  10      272.42      253.85     14.88 o 
  -3   0  10      106.53      107.00      8.68 o 
  -2   0  10        0.15        2.94      4.00 o 
  -1   0  10       87.11       88.30      7.63 o 
   0   0  10      137.36      158.13      8.98 o 
   1   0  10       58.55       70.65      7.86 o 
   2   0  10      177.16      202.10     12.12 o 
   3   0  10        4.48       16.05      8.73 o 
  -9   1  10        6.46        0.44      6.76 o 
  -8   1  10       48.14       57.18     13.63 o 
  -7   1  10       15.38       21.06      5.68 o 
  -6   1  10      449.56      401.33     22.15 o 
  -5   1  10       36.62       35.29      5.75 o 
  -4   1  10       74.84       70.02      7.43 o 
  -3   1  10      105.22       91.88      8.22 o 
  -2   1  10       38.04       39.77      6.25 o 
  -1   1  10      118.64      133.65      8.74 o 
   0   1  10        9.06       11.19      5.44 o 
   1   1  10       46.54       64.52      7.85 o 
   2   1  10       15.21       23.88      6.18 o 
   3   1  10      185.39      207.46     20.15 o 
  -9   2  10        7.69       10.90     11.36 o 
  -8   2  10       12.11       19.78     12.79 o 
  -7   2  10       57.43       85.57     23.12 o 
  -6   2  10        0.04       -2.47      4.04 o 
  -5   2  10      419.45      361.80     15.99 o 
  -4   2  10        1.86        3.83      3.49 o 
  -3   2  10       44.36       47.36      6.73 o 
  -2   2  10       87.12       99.73      8.47 o 
  -1   2  10      317.81      341.92     13.52 o 
   0   2  10       42.21       51.62      7.25 o 
   1   2  10        0.08        2.34      6.62 o 
   2   2  10        7.17       -0.32      7.22 o 
  -9   3  10       26.64       32.12     13.06 o 
  -8   3  10      200.40      174.71     23.69 o 
  -7   3  10      118.20      115.00     10.07 o 
  -6   3  10        0.56       -0.65      4.59 o 
  -5   3  10      127.66       90.11     16.20 o 
  -4   3  10       34.35       32.19      6.42 o 
  -3   3  10       47.58       37.21      6.64 o 
  -2   3  10       66.13       76.47      6.94 o 
  -1   3  10       27.01       30.77      5.39 o 
   0   3  10        2.90        8.23     10.32 o 
   1   3  10        1.92        7.42      5.44 o 
   2   3  10        5.32       14.07      6.64 o 
  -8   4  10       45.79       32.25      6.08 o 
  -7   4  10        4.06        3.69      5.14 o 
  -6   4  10        0.12        2.89      4.81 o 
  -5   4  10        3.89        5.02      5.31 o 
  -4   4  10      193.81      201.25     12.95 o 
  -3   4  10        1.01        5.47      4.40 o 
  -2   4  10       10.42       20.24      5.04 o 
  -1   4  10      151.44      158.58     11.58 o 
   0   4  10        0.42        6.59      5.17 o 
   1   4  10      104.37      100.66     11.36 o 
  -7   5  10        2.19        6.77      6.03 o 
  -6   5  10        3.61        5.27      5.96 o 
  -5   5  10      208.20      178.32     17.72 o 
  -4   5  10      205.26      185.15     11.18 o 
  -3   5  10        0.03        6.97      5.02 o 
  -2   5  10      180.44      185.30     10.94 o 
  -1   5  10      215.35      235.58     13.57 o 
   0   5  10      118.22      121.98     12.73 o 
  -6   6  10        2.77       14.57      6.82 o 
  -5   6  10        8.90       11.45      6.97 o 
  -4   6  10      303.34      258.53     13.19 o 
  -3   6  10        6.44        9.20      7.58 o 
  -2   6  10       23.66       20.45      5.92 o 
  -1   6  10       21.44       31.82     10.82 o 
  -4  -6  11        7.41       10.31      5.50 o 
  -3  -6  11       22.50       34.74      7.71 o 
  -2  -6  11      198.71      184.32     13.92 o 
  -1  -6  11      128.66      116.88     12.12 o 
  -6  -5  11       39.59       41.33      8.62 o 
  -5  -5  11      218.06      218.30     14.75 o 
  -4  -5  11       64.43       69.13     10.11 o 
  -3  -5  11      104.45      121.14     13.55 o 
  -2  -5  11        2.17       12.39      5.32 o 
  -1  -5  11        0.12       15.80      6.22 o 
   0  -5  11       44.46       63.40      7.22 o 
  -7  -4  11       15.86       13.15      4.90 o 
  -6  -4  11       60.08       76.72      7.39 o 
  -5  -4  11       41.23       52.15     18.11 o 
  -4  -4  11       64.00       88.12     11.39 o 
  -3  -4  11       11.73       15.55      5.81 o 
  -2  -4  11       14.12       29.23      7.58 o 
  -1  -4  11       35.70       45.33      6.06 o 
   0  -4  11        1.65       -2.02      4.07 o 
   1  -4  11        5.81        2.92      8.64 o 
  -8  -3  11       31.01       43.38     18.38 o 
  -7  -3  11       13.94       19.03     12.55 o 
  -6  -3  11       28.98       26.43      8.60 o 
  -5  -3  11        0.10       -3.55      5.99 o 
  -4  -3  11       89.65       90.47      8.80 o 
  -3  -3  11       25.56       31.94      6.92 o 
  -2  -3  11      236.04      257.61     10.77 o 
  -1  -3  11        2.00        2.81      5.12 o 
   0  -3  11       60.20       71.99      7.85 o 
   1  -3  11      241.59      241.14     22.22 o 
  -8  -2  11       66.02       76.93     13.26 o 
  -7  -2  11      109.08      137.15     12.29 o 
  -6  -2  11       18.25       21.14     11.65 o 
  -5  -2  11       50.82       61.15      8.00 o 
  -4  -2  11       21.24       22.48      6.25 o 
  -3  -2  11       53.81       63.69      5.75 o 
  -2  -2  11       23.10       19.44      4.66 o 
  -1  -2  11       62.77       82.79      8.02 o 
   0  -2  11      135.22      157.20     13.57 o 
   1  -2  11       67.92      112.64     13.93 o 
   2  -2  11       11.01       -0.50     11.36 o 
  -9  -1  11       46.09       57.49     17.21 o 
  -8  -1  11        3.15       18.44     15.46 o 
  -7  -1  11       99.99       95.49     10.41 o 
  -6  -1  11       45.17       48.20      9.26 o 
  -5  -1  11      150.72      146.02     13.41 o 
  -4  -1  11      172.56      170.44     14.56 o 
  -3  -1  11        0.74        0.87      4.29 o 
  -2  -1  11      239.03      251.21     12.81 o 
  -1  -1  11       80.40       95.13      8.39 o 
   0  -1  11       69.57       88.59     10.07 o 
   1  -1  11        7.81       20.76      6.53 o 
   2  -1  11        1.55       16.82      5.89 o 
  -9   0  11        9.83       18.58      8.73 o 
  -8   0  11       19.51       25.54     11.18 o 
  -7   0  11      429.06      339.66     34.81 o 
  -6   0  11        3.61        6.63      6.17 o 
  -5   0  11      123.98      122.76     12.30 o 
  -4   0  11       69.53       80.40      7.65 o 
  -3   0  11       78.57       92.84      8.09 o 
  -2   0  11       44.68       45.79      8.46 o 
  -1   0  11       33.96       51.41      6.76 o 
   0   0  11       46.25       64.55      9.65 o 
   1   0  11        1.88       21.05      6.36 o 
   2   0  11        3.25       15.29      5.84 o 
  -9   1  11       88.19      115.18     23.65 o 
  -8   1  11        0.48       10.15      9.19 o 
  -6   1  11       84.55       94.65     13.27 o 
  -5   1  11      103.76      103.42      8.94 o 
  -4   1  11       79.97       85.76      8.24 o 
  -3   1  11       24.22       15.43      5.03 o 
  -2   1  11       78.50       93.12      8.36 o 
  -1   1  11        2.08       10.78      5.05 o 
   0   1  11        6.48        7.46      7.74 o 
   1   1  11       23.92       39.46      8.91 o 
  -8   2  11        3.49       -6.41     10.97 o 
  -7   2  11       55.70       45.33      8.22 o 
  -6   2  11        3.22        5.56      4.52 o 
  -5   2  11      190.85      167.65     11.17 o 
  -4   2  11      226.76      195.43     12.62 o 
  -3   2  11        0.03        6.86      7.96 o 
  -2   2  11       89.95      122.86     11.05 o 
  -1   2  11       11.39        7.54      5.66 o 
   0   2  11        3.51       13.85      5.91 o 
   1   2  11      118.70      147.41     11.21 o 
  -8   3  11        4.00      -12.63     11.96 o 
  -7   3  11       49.41       54.17     11.11 o 
  -6   3  11       51.13       43.88      7.08 o 
  -5   3  11       13.05       16.41      5.65 o 
  -4   3  11       13.33       10.65      5.20 o 
  -3   3  11       10.21       16.32      5.54 o 
  -2   3  11        1.99       10.22      4.44 o 
  -1   3  11        1.50        9.63      6.02 o 
   0   3  11       56.98       66.76      8.69 o 
  -7   4  11        4.63        8.44      5.66 o 
  -6   4  11      120.01      111.33     14.06 o 
  -5   4  11      187.49      193.43     12.96 o 
  -4   4  11        1.56        3.69      7.48 o 
  -3   4  11      101.21      108.19      9.96 o 
  -2   4  11       51.10       61.38      6.97 o 
  -1   4  11      195.28      206.91     13.48 o 
   0   4  11        6.72       14.72      6.52 o 
  -6   5  11      162.23      158.36     12.15 o 
  -5   5  11        0.67       11.01      6.68 o 
  -4   5  11        9.17       20.04      7.06 o 
  -3   5  11        8.67       15.70      5.60 o 
  -2   5  11       37.16       37.78     13.14 o 
  -4  -5  12        0.44        6.98      5.10 o 
  -3  -5  12       21.89       27.17     13.54 o 
  -2  -5  12      124.59      112.79     12.37 o 
  -6  -4  12        5.43        2.69      9.67 o 
  -5  -4  12       31.98       57.34     22.59 o 
  -4  -4  12        0.94       -3.46      8.47 o 
  -3  -4  12       25.51       23.52      7.26 o 
  -2  -4  12        0.97        6.38     11.16 o 
  -1  -4  12      489.39      544.26     20.89 o 
  -7  -3  12       42.00       71.70     18.43 o 
  -6  -3  12        0.33        4.55      4.57 o 
  -5  -3  12       14.38       12.56      5.57 o 
  -4  -3  12      149.00      150.60     11.35 o 
  -3  -3  12      114.93      142.07     11.05 o 
  -2  -3  12       13.81       19.69      4.83 o 
  -1  -3  12      180.85      220.73     12.33 o 
   0  -3  12        1.19        4.92      9.36 o 
  -7  -2  12        6.91       13.24     11.92 o 
  -6  -2  12        4.66       13.42      7.60 o 
  -5  -2  12       60.36       76.49     14.48 o 
  -4  -2  12       84.29       91.23     11.98 o 
  -3  -2  12        6.54       10.35      5.48 o 
  -2  -2  12       54.52       62.73      8.29 o 
  -1  -2  12        0.05        8.94      4.24 o 
   0  -2  12        1.92       -2.24      8.27 o 
  -8  -1  12      139.09      157.65     21.42 o 
  -7  -1  12       85.64      239.87     16.41 o 
  -6  -1  12       24.64       35.24      9.45 o 
  -5  -1  12       45.90       46.39      9.78 o 
  -4  -1  12       63.62       69.25     10.98 o 
  -3  -1  12       58.02       82.11      7.85 o 
  -2  -1  12       42.69       50.98      6.69 o 
  -1  -1  12       79.04      101.89      8.17 o 
   0  -1  12        1.36        3.25      8.31 o 
  -8   0  12       37.24       37.17     15.50 o 
  -7   0  12      124.65      132.20     20.42 o 
  -6   0  12       80.40       88.78     16.16 o 
  -5   0  12      109.35      130.33     13.40 o 
  -4   0  12       41.19       47.83      6.76 o 
  -3   0  12       24.90       34.25      6.20 o 
  -2   0  12        1.62        5.44      4.48 o 
  -1   0  12       17.27       21.05      7.54 o 
   0   0  12      119.98      147.53     13.44 o 
  -8   1  12       90.80      161.39     14.53 o 
  -7   1  12        1.40        6.32     10.39 o 
  -6   1  12      233.89      222.46     24.30 o 
  -5   1  12       40.78       32.73      6.43 o 
  -4   1  12       58.42       74.67      8.30 o 
  -3   1  12        3.76       15.52      4.77 o 
  -2   1  12       19.25       23.27      5.61 o 
  -1   1  12       55.25       68.99     10.61 o 
   0   1  12      105.04      141.30     14.92 o 
  -7   2  12       54.08       77.71     19.28 o 
  -6   2  12       34.59       33.31      6.09 o 
  -5   2  12      200.54      200.17     13.27 o 
  -4   2  12       95.05      119.40     10.20 o 
  -3   2  12        5.82       12.10      6.25 o 
  -2   2  12        6.89       21.81      8.98 o 
  -1   2  12       24.89       50.21      7.51 o 
  -6   3  12       21.70       23.44      6.62 o 
  -5   3  12       29.12       41.03      7.36 o 
  -4   3  12       21.37       27.32      6.91 o 
  -3   3  12      309.29      344.64     19.22 o 
  -2   3  12       25.20       36.31      9.82 o 
  -5   4  12       10.27       26.89      6.88 o 
  -4   4  12      118.80      119.42     10.98 o 
  -3   4  12      131.14      146.50     11.91 o 
  -4  -3  13       12.85       18.86      7.19 o 
  -5  -2  13        0.65       12.62      7.10 o 
  -4  -2  13        6.31       20.32      7.04 o 
  -3  -2  13        0.27       10.22      5.93 o 
  -6  -1  13       65.85       93.94     20.34 o 
  -5  -1  13        1.35        7.78      7.73 o 
  -4  -1  13      153.28      163.20     15.07 o 
  -3  -1  13       27.11       35.78      6.47 o 
  -2  -1  13       72.11      103.94      9.85 o 
  -6   0  13       65.25       91.07     28.93 o 
  -5   0  13       93.83      128.57     18.64 o 
  -4   0  13        2.40        7.80      5.47 o 
  -3   0  13       61.26       87.83      9.00 o 
  -2   0  13       21.77       33.30      9.34 o 
  -5   1  13       39.60       39.43      6.64 o 
  -4   1  13      158.09      198.61     12.65 o 
  -3   1  13       34.77       53.33      7.77 o 
                                                 
